# Supplementary material for: Educational Attainment and Ischemic Stroke: A Mendelian Randomization Study
Source: Front Genet. 2022 Feb 11;12:794820. doi: 10.3389/fgene.2021.794820 (PMC8876515; doi:10.3389/fgene.2021.794820)
Supplement: Supplementary file 1 [file DataSheet1.xls]

## Sheet: Sheet1
Supplementary Table 1. Association results for the 162 independent SNPs that reached genome-wide significance (P < 5×10-8) in the pooled-sex EduYears meta-analysis of the discovery and replication samples (N =405,072)
SNP	Chr	Position	Effect Allele	Non-Effect Allele	Effect Allele Frequency	Effect size	Standard Error	P-value	Explained variance in education
rs11130222	3	49901060	A	T	0.59	0.025	0.0023	3.676e-28	0.0003
rs13090388	3	49391082	T	C	0.31	0.026	0.0024	2.577e-26	0.00028
rs7029201	9	23358081	A	G	0.41	0.025	0.0023	7.157e-27	0.0003
rs9401593	6	98549801	A	C	0.52	-0.024	0.0022	3.827e-28	0.0003
rs12987662	2	100821548	A	C	0.39	0.025	0.0023	8.522e-28	0.0003
rs8002014	13	58358159	A	G	0.27	-0.024	0.0025	3.797e-21	0.00022
rs34305371	1	72733610	A	G	0.1	0.036	0.0039	1.517e-20	0.00023
rs10773002	12	123746961	A	T	0.25	0.022	0.0026	7.742e-18	0.00018
rs6882046	5	87968864	A	G	0.74	-0.019	0.0025	8.116e-14	0.00014
rs17824247	2	144152539	T	C	0.59	-0.016	0.0023	2.405e-12	0.00012
rs61160187	5	60111579	A	G	0.61	-0.017	0.0023	2.709e-14	0.00014
rs11588857	1	204587047	A	G	0.21	0.02	0.0027	3.273e-13	0.00013
rs2456973	12	56416928	A	C	0.67	-0.019	0.0024	5.828e-16	0.00016
rs10786662	10	103989812	C	G	0.55	-0.017	0.0022	4.629e-14	0.00014
rs4863692	4	140764124	T	G	0.32	0.017	0.0024	4.606e-12	0.00012
rs10223052	5	60800336	A	G	0.36	0.016	0.0023	3.559e-12	0.00012
rs11998763	9	1787687	A	G	0.54	0.017	0.0022	4.614e-14	0.00014
rs9964724	18	35159124	T	C	0.68	0.018	0.0024	2.389e-14	0.00014
rs6839705	4	106144735	A	C	0.36	0.015	0.0023	1.194e-10	0.0001
rs7964899	12	14595756	A	G	0.44	0.016	0.0022	4.373e-13	0.00013
rs12410444	1	44188719	A	G	0.7	-0.017	0.0024	6.012e-13	0.00013
rs112634398	3	50075494	A	G	0.95	0.038	0.0055	2.744e-12	0.00014
rs1106761	8	142619234	A	G	0.38	-0.016	0.0023	1.366e-11	0.00011
rs3172494	3	48731487	T	G	0.12	0.023	0.0036	8.975e-11	0.00011
rs58694847	14	84916511	C	G	0.26	-0.018	0.0025	4.981e-12	0.00012
rs1008078	1	91189731	T	C	0.4	-0.017	0.0023	3.1e-14	0.00014
rs34344888	14	23387585	A	G	0.39	-0.016	0.0023	8.867e-13	0.00013
rs1378214	15	47579004	T	C	0.37	-0.015	0.0023	1.846e-11	0.00011
rs16845580	2	161920884	T	C	0.63	0.016	0.0023	4.135e-12	0.00012
rs12900061	15	66009248	A	G	0.18	0.019	0.0029	5.043e-11	0.00011
rs35771425	1	211609768	T	C	0.79	0.018	0.0027	2.71e-11	0.00011
rs7776010	6	14723608	T	C	0.82	-0.021	0.003	2.606e-12	0.00013
rs1338554	6	98346801	A	G	0.5	0.015	0.0022	1.522e-11	0.00011
rs356992	2	60753593	C	G	0.3	0.017	0.0024	4.028e-12	0.00012
rs7593947	2	60704933	A	T	0.51	0.015	0.0022	2.394e-11	0.00011
rs1912528	4	140945966	T	C	0.36	0.014	0.0023	1.529e-09	9e-05
rs2992632	1	243503764	A	T	0.72	0.016	0.0025	3.245e-11	0.00011
rs4741351	9	14222782	A	G	0.3	-0.015	0.0024	2.978e-10	0.0001
rs6715849	2	100306378	A	G	0.44	-0.015	0.0022	1.648e-11	0.00011
rs660001	5	113866598	A	G	0.21	-0.018	0.0027	1.341e-10	0.0001
rs320700	7	137049477	A	G	0.65	0.014	0.0023	3.905e-09	9e-05
rs113474297	5	60554934	T	C	0.13	-0.021	0.0034	8.338e-10	0.0001
rs28420834	15	82513121	A	G	0.45	-0.014	0.0023	2.668e-10	0.0001
rs56231335	6	98187291	T	C	0.67	-0.017	0.0024	7.165e-13	0.00013
rs62263923	3	85674790	A	G	0.64	-0.017	0.0023	1.106e-13	0.00014
rs12076635	1	44026656	C	G	0.79	0.018	0.0027	3.107e-11	0.00011
rs9556958	13	99100046	T	C	0.53	-0.015	0.0022	1.208e-11	0.00011
rs8049439	16	28837515	T	C	0.59	0.015	0.0023	6.992e-11	0.00011
rs11774212	8	145686505	T	C	0.52	0.016	0.0023	1.509e-12	0.00013
rs10483349	14	29629456	A	G	0.81	-0.017	0.0028	7.108e-10	9e-05
rs71326918	3	50174844	A	C	0.1	0.022	0.0039	1.021e-08	9e-05
rs11687170	2	237058144	T	C	0.83	0.021	0.0035	1.394e-09	0.00013
rs7286601	22	51121416	T	G	0.54	-0.014	0.0023	1.989e-09	9e-05
rs73344830	10	103816828	A	G	0.42	0.015	0.0023	9.929e-12	0.00012
rs12143094	1	72105376	C	G	0.06	0.029	0.0049	2.729e-09	0.0001
rs34638686	3	48682658	T	C	0.1	0.023	0.0038	1.509e-09	0.0001
rs10761741	10	65066186	T	G	0.42	0.013	0.0023	7.054e-09	8e-05
rs75090987	5	104042643	A	C	0.52	0.014	0.0022	1.138e-09	9e-05
rs4500960	2	162818621	T	C	0.46	-0.014	0.0022	2.56e-10	0.0001
rs1562242	5	57566494	T	C	0.48	-0.013	0.0022	5.946e-09	8e-05
rs192818565	17	43991515	T	G	0.8	0.02	0.0029	2.015e-12	0.00013
rs12534506	7	92662327	A	T	0.47	-0.014	0.0023	3.173e-10	0.0001
rs10178115	2	155451738	T	G	0.54	0.014	0.0022	5.841e-10	0.0001
rs62100765	18	50735418	T	C	0.42	-0.015	0.0023	1.078e-10	0.0001
rs12142680	1	73615892	A	G	0.09	0.026	0.0043	8.967e-10	0.00011
rs71413877	2	100924822	A	G	0.04	0.035	0.0058	1.91e-09	0.0001
rs149613931	10	103550281	T	G	0.06	-0.028	0.0048	5.541e-09	8e-05
rs17167170	7	133302345	A	G	0.8	0.019	0.0028	1.785e-12	0.00012
rs12956009	18	44768024	T	C	0.57	-0.013	0.0022	3.75e-09	9e-05
rs2179152	6	26325888	T	C	0.37	-0.013	0.0023	9.301e-09	8e-05
rs7033137	9	72055158	C	G	0.76	0.015	0.0026	1.774e-08	8e-05
rs4378243	1	98395881	T	G	0.83	0.018	0.0029	1.041e-09	9e-05
rs4493682	5	45188024	C	G	0.17	0.019	0.003	1.537e-10	0.0001
rs9755467	3	127143885	T	C	0.16	0.019	0.0031	5.11e-10	0.0001
rs4851251	2	100753490	T	C	0.27	-0.015	0.0025	1.357e-09	9e-05
rs7945718	11	12748819	A	G	0.62	0.014	0.0023	1.263e-09	9e-05
rs1382358	19	13171424	T	C	0.87	0.02	0.0035	1.663e-08	9e-05
rs148490894	7	99531755	A	G	0.98	0.044	0.0078	1.84e-08	9e-05
rs12761761	10	133775375	T	C	0.24	0.016	0.0027	1.04e-08	9e-05
rs142328051	1	44371441	T	C	0.91	0.022	0.0039	3.596e-08	8e-05
rs55786114	3	48982335	T	C	0.07	-0.03	0.0045	4.111e-11	0.00012
rs7948975	11	90424638	T	C	0.64	0.014	0.0023	1.143e-09	9e-05
rs1606974	2	51873599	A	G	0.12	0.022	0.0034	1.821e-10	0.0001
rs10772644	12	13417617	C	G	0.88	0.02	0.0035	1.649e-08	8e-05
rs111321694	11	110950386	T	C	0.17	-0.016	0.003	4.329e-08	7e-05
rs17425572	9	88006338	A	G	0.46	0.014	0.0022	1.382e-09	9e-05
rs111730030	19	13268826	T	G	0.06	-0.029	0.005	7.507e-09	9e-05
rs1550973	11	131291728	A	G	0.35	-0.014	0.0023	1.998e-09	9e-05
rs2406253	7	100077273	A	G	0.81	0.016	0.0028	4.639e-08	8e-05
rs7772172	6	16662928	A	G	0.4	0.013	0.0023	9.832e-09	8e-05
rs281302	15	47686662	A	G	0.56	-0.013	0.0022	2.879e-09	9e-05
rs17372140	1	98572382	A	G	0.3	-0.014	0.0024	9.191e-09	8e-05
rs12640626	4	176626272	A	G	0.58	0.013	0.0023	1.658e-08	8e-05
rs113011189	3	49250007	T	C	0.09	-0.025	0.0045	2.909e-08	0.0001
rs56081191	6	98557732	A	G	0.07	0.028	0.0047	3.672e-09	0.0001
rs12694681	2	226609241	T	G	0.69	0.014	0.0024	1.805e-08	8e-05
rs12134151	1	96202443	C	G	0.5	-0.013	0.0022	1.142e-08	8e-05
rs7914680	10	67965010	T	G	0.71	-0.014	0.0025	1.596e-08	8e-05
rs6493271	15	47613593	T	C	0.83	0.017	0.0029	4.212e-09	9e-05
rs152603	5	106774922	A	G	0.65	-0.013	0.0023	2.012e-08	8e-05
rs7791133	7	135237096	A	C	0.38	-0.014	0.0023	2.333e-09	9e-05
rs1389473	12	92154270	A	G	0.38	-0.013	0.0023	4.516e-09	8e-05
rs61874768	10	103880118	T	G	0.18	-0.016	0.0029	3.852e-08	8e-05
rs10818606	9	124618386	T	C	0.4	-0.014	0.0023	5.672e-10	0.0001
rs2568955	1	72762169	T	C	0.25	-0.016	0.0026	5.769e-10	0.0001
rs268134	2	65608363	A	G	0.25	0.014	0.0026	3.528e-08	8e-05
rs6939294	6	16950631	T	C	0.23	0.016	0.0026	2.895e-09	9e-05
rs12653396	5	87847273	A	T	0.56	-0.013	0.0022	7.65e-09	8e-05
rs648163	1	199315998	T	C	0.26	0.014	0.0025	1.384e-08	8e-05
rs140711597	3	48469441	C	G	0.98	0.052	0.0091	1.659e-08	0.0001
rs301800	1	8490603	T	C	0.18	0.016	0.0029	2.853e-08	8e-05
rs12462428	19	16694610	T	C	0.81	0.016	0.0028	3.31e-08	8e-05
rs11756123	6	152218079	A	T	0.35	-0.015	0.0023	6.432e-11	0.00011
rs7429990	3	47901803	A	C	0.27	-0.015	0.0026	8.435e-09	8e-05
rs12702087	7	44812607	A	G	0.46	0.013	0.0022	1.735e-09	9e-05
rs4076457	15	78007213	T	C	0.25	0.015	0.0026	8.849e-09	8e-05
rs78387210	20	47823441	T	C	0.09	0.023	0.004	8.411e-09	9e-05
rs7610856	3	71579022	A	C	0.43	0.012	0.0023	3.023e-08	8e-05
rs78365243	1	211737950	T	C	0.95	0.029	0.0052	2.218e-08	8e-05
rs1115240	14	27090388	C	G	0.75	-0.016	0.0026	7.053e-10	9e-05
rs7605827	2	15598740	A	T	0.29	0.016	0.0029	4.855e-08	0.0001
rs76076331	2	10977585	T	C	0.14	0.02	0.0032	2.375e-10	0.0001
rs1596747	2	193802478	A	G	0.51	0.014	0.0022	1.14e-09	9e-05
rs77702819	2	101328728	T	G	0.09	0.022	0.004	2.929e-08	8e-05
rs12646808	4	3249828	T	C	0.66	0.015	0.0024	3.792e-10	0.0001
rs2624818	3	50056265	A	G	0.11	0.021	0.0037	8.627e-09	9e-05
rs7633857	3	160844942	C	G	0.52	-0.014	0.0026	4.737e-08	0.0001
rs11976020	7	72247800	A	G	0.23	-0.015	0.0027	4.434e-08	7e-05
rs4308415	4	67821874	C	G	0.44	-0.013	0.0022	2.52e-09	9e-05
rs700590	5	88106258	T	C	0.59	-0.013	0.0023	2.839e-08	8e-05
rs756912	7	71741797	T	C	0.52	-0.014	0.0022	1.141e-09	9e-05
rs7241530	18	75907992	T	C	0.36	-0.013	0.0023	2.281e-08	8e-05
rs35971989	3	51469248	A	G	0.84	0.018	0.0032	2.946e-08	8e-05
rs11771168	7	113904061	T	C	0.24	-0.015	0.0027	2.557e-08	8e-05
rs17504614	2	51080481	T	C	0.8	0.016	0.0028	1.559e-08	8e-05
rs9914544	17	18787828	A	C	0.62	-0.013	0.0023	4.663e-08	8e-05
rs4675248	2	202880230	A	G	0.4	-0.012	0.0023	4.391e-08	7e-05
rs6800916	3	50052873	A	T	0.08	-0.024	0.0043	1.7e-08	9e-05
rs35532491	22	34329603	A	T	0.9	-0.022	0.0038	7.153e-09	9e-05
rs56044892	1	41830086	T	C	0.2	-0.016	0.0028	5.37e-09	9e-05
rs79925071	11	121998253	T	G	0.56	0.013	0.0022	1.518e-08	8e-05
rs12145291	1	74161795	T	C	0.94	-0.029	0.0051	2.209e-08	9e-05
rs34106693	2	101151830	C	G	0.83	0.017	0.0031	1.798e-08	8e-05
rs12754946	1	77989923	T	C	0.57	0.013	0.0023	1.483e-08	8e-05
rs4741343	9	14075095	A	G	0.18	-0.016	0.0029	2.318e-08	8e-05
rs76878669	11	66092567	C	G	0.76	0.014	0.0026	4.124e-08	7e-05
rs775326	5	62918416	A	C	0.32	-0.014	0.0024	1.218e-08	8e-05
rs10821136	9	96238731	T	C	0.34	0.013	0.0024	3.584e-08	8e-05
rs1925576	10	68689083	A	G	0.54	-0.012	0.0022	2.229e-08	8e-05
rs6065080	20	59832791	T	C	0.36	-0.013	0.0023	1.155e-08	8e-05
rs56158183	2	60632924	A	G	0.07	0.025	0.0043	1.421e-08	8e-05
rs12531458	7	39090698	A	C	0.52	0.012	0.0022	3.812e-08	7e-05
rs62379838	5	120102028	T	C	0.69	0.013	0.0024	4.063e-08	7e-05
rs7590368	2	10961474	T	C	0.73	-0.014	0.0025	2.722e-08	8e-05
rs113520408	7	128402782	A	G	0.27	0.015	0.0025	7.154e-09	9e-05
rs62263033	3	48370424	T	C	0.96	0.037	0.0063	5.595e-09	9e-05
rs11643654	16	51183728	A	C	0.6	0.013	0.0023	1.997e-08	8e-05
rs10930008	2	161854736	A	G	0.73	-0.014	0.0025	4.135e-08	7e-05
rs56262138	3	86183716	A	T	0.3	0.014	0.0025	2.293e-08	8e-05
rs113779084	7	11871787	A	G	0.31	0.014	0.0024	2.696e-08	8e-05
rs62262721	3	49768927	T	C	0.96	0.042	0.0072	3.414e-09	0.00013
rs1967109	4	28720915	A	G	0.15	-0.017	0.0031	4.404e-08	7e-05

## Sheet: Sheet2
Supplementary Table 2. Association results for the 162 independent SNPs with IS
MarkerName	Allele1	Allele2	Freq1	FreqSE	MinFreq	MaxFreq	Effect	StdErr	P-value	Direction	HetISq	HetChiSq	HetDf	HetPVal
rs6715849	a	g	0.4475	0.0054	0.4374	0.4584	0.0208	0.02	0.299	-++-+-++++--	0	8.904	11	0.6307
rs4308415	c	g	0.4507	0.0175	0.4243	0.508	0.0003	0.02	0.9882	-++-+-++----	0	5.267	11	0.9175
rs12646808	t	c	0.6427	0.0119	0.606	0.6741	-0.0209	0.0218	0.3379	-+--+--++-+-	0	9.552	11	0.5711
rs12145291	t	c	0.9471	0.0055	0.9359	0.973	-0.0429	0.0538	0.4246	+-+-----+++-	0	5.235	11	0.9193
rs6800916	a	t	0.1072	0.0112	0.0793	0.121	-0.0221	0.0391	0.5719	++----+--+--	0	9.45	11	0.5805
rs12956009	t	c	0.5699	0.0157	0.5311	0.5946	0.0339	0.02	0.09066	+-++++--++-+	0	8.429	11	0.6744
rs12076635	c	g	0.7749	0.0096	0.749	0.797	-0.0232	0.0238	0.3302	+++----+-++-	0	4.7	11	0.9448
rs10786662	c	g	0.5605	0.0142	0.515	0.5774	0.0167	0.02	0.4043	+----++++-++	22.1	14.126	11	0.2261
rs8049439	t	c	0.6099	0.0233	0.5886	0.707	-0.0373	0.0211	0.07706	-+-?-+------	0	7.677	10	0.6604
rs148490894	a	g	0.9744	0.0036	0.9707	0.9811	-0.0259	0.074	0.726	-+-?---+++-+	0	5.427	10	0.8609
rs152603	a	g	0.6318	0.009	0.6	0.6493	0.0179	0.0204	0.3824	+--+-+++----	23.4	14.355	11	0.214
rs10772644	c	g	0.8881	0.0072	0.8803	0.924	0.0371	0.0327	0.2566	+-++++-+-++-	6.5	11.766	11	0.3815
rs301800	t	c	0.1897	0.0238	0.1667	0.271	-0.0339	0.0258	0.1883	---+---++---	37.7	17.663	11	0.08975
rs78365243	t	c	0.9472	0.0045	0.9414	0.965	-0.0169	0.0461	0.7139	++++------++	11.1	12.377	11	0.336
rs7286601	t	g	0.5549	0.0079	0.5348	0.5684	0.0037	0.0222	0.8672	??-+-+++--++	23.3	11.735	9	0.2286
rs6939294	t	c	0.2413	0.0169	0.2253	0.294	0.0128	0.0233	0.5831	---+++---+++	0	4.143	11	0.9655
rs34344888	a	g	0.3975	0.009	0.3728	0.415	0.0043	0.0204	0.8327	--+---+++--+	18.8	13.541	11	0.2594
rs1606974	a	g	0.1217	0.0067	0.0929	0.1295	-0.0429	0.0303	0.1569	+++-----++--	18.7	13.53	11	0.2601
rs16845580	t	c	0.6304	0.0079	0.6163	0.658	0.0274	0.0204	0.1805	-++-++++---+	45.7	20.241	11	0.04214
rs12410444	a	g	0.6974	0.0068	0.6712	0.7107	0.0246	0.0215	0.2527	++-+++--++++	0	4.114	11	0.9665
rs4493682	c	g	0.1834	0.0127	0.1688	0.231	-0.0151	0.0256	0.5566	+--+++---++-	36.9	17.437	11	0.09561
rs6493271	t	c	0.8274	0.0075	0.815	0.8512	0.0193	0.0265	0.4676	+++0+++---+-	0	9.896	11	0.5397
rs62263033	t	c	0.9654	0.0041	0.9566	0.984	0.0201	0.0628	0.749	---+---+++++	31.9	16.145	11	0.1358
rs1382358	t	c	0.8788	0.008	0.8677	0.901	-0.0176	0.0324	0.5877	--+----+-+++	0	5.095	11	0.9265
rs75090987	a	c	0.5429	0.014	0.513	0.58	-0.016	0.0214	0.4566	--+--+--++?+	47.6	19.077	10	0.0393
rs7633857	c	g	0.5248	0.0095	0.5014	0.553	-0.0171	0.0197	0.3839	-+---+-+-++-	0	8.386	11	0.6784
rs4741351	a	g	0.3163	0.0092	0.2941	0.3298	0.0286	0.0222	0.1975	-+--++++---+	54.7	24.278	11	0.01161
rs17372140	a	g	0.2928	0.0162	0.246	0.3112	-0.0217	0.0216	0.3156	++-+-----0+-	0	7.677	11	0.7419
rs7241530	t	c	0.3437	0.0214	0.259	0.359	-0.0215	0.0225	0.3386	??+-----++-+	0	7.912	9	0.5431
rs10818606	t	c	0.4149	0.0123	0.3782	0.4403	-0.0023	0.0203	0.9082	-----++--++-	48.6	21.385	11	0.0296
rs7776010	t	c	0.8088	0.0105	0.771	0.8192	-0.0049	0.033	0.883	-++?-+?--+?-	0	6.13	8	0.6326
rs34305371	a	g	0.0955	0.0054	0.0777	0.1026	-0.0676	0.0366	0.0645	-++--+------	0	9.181	11	0.6051
rs3172494	t	g	0.1118	0.0084	0.1043	0.1438	0.0112	0.0326	0.7303	--++---+++-+	6.6	11.781	11	0.3804
rs71413877	a	g	0.045	0.0061	0.029	0.0537	-0.0986	0.0574	0.08584	----+-+---+-	0	7.291	11	0.7751
rs10930008	a	g	0.7281	0.0178	0.714	0.796	-0.0096	0.0229	0.6735	+-----++++-+	0	7.282	11	0.7758
rs35532491	a	t	0.8969	0.0104	0.86	0.9125	0.0417	0.0334	0.2108	+++--++++-++	0	8.663	11	0.6529
rs12702087	a	g	0.4559	0.0113	0.4375	0.4791	-0.0171	0.02	0.3911	--+-++-+-+--	37.1	17.499	11	0.09397
rs1912528	t	c	0.3507	0.0115	0.3057	0.3663	0.0203	0.0206	0.3264	+--+-++-+++-	4.8	11.549	11	0.3985
rs10821136	t	c	0.3339	0.0081	0.307	0.3495	0.0076	0.0208	0.7153	--+-+-++++-+	17.9	13.402	11	0.2679
rs11771168	t	c	0.2407	0.0068	0.234	0.259	0.0006	0.0247	0.9794	+-+++--?+++-	14.3	11.663	10	0.3082
rs12761761	t	c	0.2403	0.015	0.198	0.2623	-0.0048	0.0264	0.8569	+---++-+--++	0	9.771	11	0.5511
rs34638686	t	c	0.0971	0.0093	0.0841	0.119	-0.0143	0.0346	0.6798	-+--++-+-+-+	0	10.715	11	0.4675
rs56262138	a	t	0.2895	0.0114	0.252	0.298	-0.0143	0.0235	0.5432	-+++--+-++--	0	7.602	11	0.7485
rs7593947	a	t	0.521	0.0099	0.4849	0.5377	-0.0159	0.0206	0.4406	---+--+-++++	0	5.369	11	0.912
rs12900061	a	g	0.1668	0.0062	0.154	0.183	-0.0469	0.0269	0.08202	----+--+++-+	21.4	13.987	11	0.2337
rs10761741	t	g	0.4243	0.0096	0.4079	0.45	-0.0056	0.0201	0.7806	+--+--+--+++	8.7	12.049	11	0.36
rs7791133	a	c	0.3803	0.0087	0.369	0.3987	0.0184	0.0207	0.3725	+++--+-+-++-	0	5.761	11	0.8888
rs1338554	a	g	0.4984	0.0097	0.472	0.528	-0.0138	0.0199	0.4882	--+--+-++---	0	7.9	11	0.7222
rs4378243	t	g	0.8387	0.0097	0.8281	0.877	-0.003	0.0267	0.9115	++-----+-+++	0	7.462	11	0.7606
rs2992632	a	t	0.7134	0.0112	0.6915	0.7309	0.0071	0.0225	0.7543	++++-+--+---	66.4	32.783	11	0.0005706
rs10223052	a	g	0.3578	0.0067	0.3492	0.3736	-0.0137	0.021	0.5127	---++++---++	45.4	20.129	11	0.04361
rs12462428	t	c	0.8147	0.0091	0.8059	0.854	-0.0435	0.0254	0.0874	+---+-+-+-++	3.9	11.449	11	0.4064
rs113011189	t	c	0.0765	0.0061	0.063	0.0899	0.1208	0.048	0.0119	++++-++-+-++	0	8.602	11	0.6586
rs4076457	t	c	0.2602	0.0092	0.2358	0.271	-0.0112	0.0236	0.6356	--+--++--++-	0	10.494	11	0.4865
rs11976020	a	g	0.2328	0.0077	0.2208	0.2514	0.0086	0.0245	0.726	--++-+---+-+	34.2	16.709	11	0.1168
rs62379838	t	c	0.7012	0.0097	0.6837	0.7233	0.0178	0.0216	0.4105	++++++-----+	0	8.93	11	0.6283
rs7029201	a	g	0.4031	0.0141	0.351	0.4334	-0.0179	0.021	0.3932	-+-+++------	0	10.052	11	0.5257
rs9914544	a	c	0.6132	0.016	0.5799	0.6507	0.05	0.0204	0.01455	+-+++-++++++	9.1	12.107	11	0.3557
rs6839705	a	c	0.3554	0.0268	0.327	0.415	-0.0123	0.0207	0.5516	---++-+-----	16.9	13.241	11	0.2779
rs7914680	t	g	0.7149	0.0131	0.6845	0.7268	0.056	0.022	0.01095	++++-+-+-+++	0	5.429	11	0.9086
rs28420834	a	g	0.4767	0.0122	0.4386	0.4887	0.0478	0.0216	0.02654	-+-+-+++++--	0	8.686	11	0.6508
rs77702819	t	g	0.0868	0.006	0.055	0.0917	-0.0417	0.0379	0.2715	----+++-+-+-	11.8	12.479	11	0.3288
rs192818565	t	g	0.7704	0.0104	0.749	0.7935	0.0059	0.0354	0.8667	-+??++??-???	52.6	8.444	4	0.0766
rs113474297	t	c	0.1353	0.0101	0.1042	0.154	-0.0139	0.0297	0.6392	+++-+--++---	0	8.929	11	0.6284
rs2179152	t	c	0.3667	0.0112	0.3397	0.379	-0.0235	0.0204	0.2505	++----+-+++-	20.8	13.888	11	0.2393
rs111321694	t	c	0.1784	0.0092	0.1602	0.1979	-0.0015	0.0265	0.9534	+++-+-+-+---	11.4	12.417	11	0.3331
rs7429990	a	c	0.271	0.0064	0.2583	0.2831	-0.0028	0.0225	0.9005	+-++-++-+---	13.5	12.712	11	0.3126
rs35771425	t	c	0.7826	0.0101	0.77	0.7988	0.019	0.0242	0.4305	-++++++---+-	0	5.642	11	0.8962
rs71326918	a	c	0.0971	0.0112	0.0795	0.119	0.0537	0.0386	0.1645	+--++--++-++	26.8	15.028	11	0.1812
rs78387210	t	c	0.0998	0.0036	0.0943	0.109	0.0017	0.0386	0.9641	-+--+++++--+	0	2.436	11	0.9963
rs34106693	c	g	0.8194	0.0099	0.783	0.8402	0.0369	0.0283	0.1915	++-+-+--+-++	0	9.063	11	0.6161
rs55786114	t	c	0.0727	0.0072	0.0603	0.0946	-0.0053	0.0431	0.9021	-+----+-++-+	5.6	11.651	11	0.3904
rs9556958	t	c	0.5274	0.01	0.5012	0.544	-0.004	0.02	0.8416	+-----++-+-+	0	9.064	11	0.6159
rs11998763	a	g	0.5364	0.0115	0.5198	0.5584	-0.0161	0.0198	0.4171	-+++-+---++-	7.7	11.921	11	0.3696
rs17425572	a	g	0.4585	0.0152	0.405	0.4947	0.0293	0.02	0.1425	+--++-++-+++	0	6.796	11	0.8154
rs58694847	c	g	0.2598	0.0085	0.2274	0.2739	0.0017	0.0227	0.9404	-+++--+-+--+	29.4	15.57	11	0.1578
rs2456973	a	c	0.6694	0.0115	0.661	0.71	-0.0174	0.021	0.4067	-+----+-+-+-	39	18.021	11	0.0811
rs35971989	a	g	0.8485	0.0054	0.836	0.857	-0.0087	0.0298	0.7704	+-+?+--++---	2.1	10.212	10	0.4221
rs12754946	t	c	0.5823	0.0325	0.5564	0.715	0.0024	0.0208	0.9076	-----+++++--	0	8.602	11	0.6586
rs12134151	c	g	0.5053	0.005	0.4939	0.522	-0.0086	0.0198	0.6638	-++-+-+---++	0	3.532	11	0.9817
rs7945718	a	g	0.6099	0.0098	0.5967	0.6297	-0.0017	0.0209	0.9344	---+-+++----	19.6	13.689	11	0.2507
rs1562242	t	c	0.4759	0.0089	0.4518	0.4926	0.0249	0.0198	0.2083	++++++++---+	0	7.44	11	0.7624
rs13090388	t	c	0.2945	0.0107	0.2851	0.3276	-0.0297	0.0226	0.1889	---+---++---	0	8.291	11	0.687
rs56044892	t	c	0.1956	0.005	0.1865	0.2039	-0.0166	0.0268	0.5364	---+++--+---	1.4	11.159	11	0.43
rs7948975	t	c	0.6495	0.0103	0.6342	0.6818	-0.0133	0.0221	0.5494	---++----++-	0	5.78	11	0.8876
rs320700	a	g	0.6293	0.0092	0.6034	0.6494	-0.0233	0.0209	0.2642	+---+-----++	0	9.977	11	0.5325
rs56081191	a	g	0.0726	0.0092	0.0578	0.0896	0.0001	0.0464	0.9985	+-+++--++-++	8	11.95	11	0.3674
rs12531458	a	c	0.5224	0.0081	0.5105	0.5574	-0.0217	0.0197	0.2721	--+--+--++--	0	8.362	11	0.6805
rs12987662	a	c	0.3902	0.0078	0.365	0.3969	0.016	0.0203	0.432	---+-++--+-+	22.2	14.14	11	0.2253
rs2568955	t	c	0.2317	0.0114	0.191	0.2492	-0.0141	0.0244	0.5635	-+--+++--+--	0	8.941	11	0.6274
rs61874768	t	g	0.1921	0.0094	0.154	0.2021	0.0522	0.028	0.06267	++-+++-+-+++	33.6	16.565	11	0.1214
rs1389473	a	g	0.365	0.0124	0.317	0.3827	0.0069	0.0208	0.7413	+---+++-+-++	44.6	19.866	11	0.04721
rs113779084	a	g	0.2963	0.0081	0.267	0.3084	0.0219	0.0218	0.3136	----+++++++-	0	9.605	11	0.5662
rs11687170	t	c	0.8334	0.0067	0.8272	0.865	0.0237	0.0266	0.3743	---+-++-+++-	0	10.022	11	0.5284
rs12143094	c	g	0.0662	0.0054	0.0408	0.072	-0.0307	0.0489	0.5299	+++?--+---+-	0	7.475	10	0.6799
rs10178115	t	g	0.5454	0.0082	0.5307	0.5727	-0.003	0.02	0.8805	+-+0++--++--	0	1.727	11	0.9992
rs62263923	a	g	0.6515	0.0084	0.6244	0.67	0.0278	0.0207	0.1802	+---++-+--+-	4.5	11.515	11	0.4012
rs7033137	c	g	0.7689	0.0082	0.744	0.7775	-0.0308	0.0238	0.195	+--+---++---	15.3	12.983	11	0.2944
rs7772172	a	g	0.4026	0.0075	0.3897	0.417	-0.0014	0.0202	0.9449	+-+--++--+--	0	3.201	11	0.9878
rs2406253	a	g	0.802	0.0053	0.7877	0.8125	0.0158	0.0258	0.5416	+-++---++-++	0	5.085	11	0.927
rs61160187	a	g	0.6128	0.0091	0.5965	0.624	0.041	0.0211	0.05145	+++--+-+++++	32.3	16.259	11	0.1318
rs7964899	a	g	0.4401	0.0141	0.4175	0.4696	0.0071	0.0199	0.723	--++-++-++-+	0	10.343	11	0.4998
rs6065080	t	c	0.3638	0.0086	0.3532	0.383	0.0066	0.0205	0.7455	-----+0-++++	18.3	13.469	11	0.2638
rs9964724	t	c	0.6785	0.0085	0.647	0.6866	0.0005	0.0211	0.9813	++--+-++---+	0	7.236	11	0.7796
rs142328051	t	c	0.8976	0.0078	0.878	0.9055	-0.0716	0.0354	0.04328	-------+-+--	0	6.235	11	0.8572
rs281302	a	g	0.5765	0.0153	0.5485	0.592	0.0061	0.0204	0.7655	------++-+-+	0	4.31	11	0.96
rs11643654	a	c	0.5964	0.0143	0.5558	0.608	0.0373	0.0232	0.108	++-?++-++++?	0	5.613	9	0.7779
rs73344830	a	g	0.4239	0.0073	0.3957	0.434	-0.0045	0.0213	0.8338	++++----+---	12	12.5	11	0.3273
rs660001	a	g	0.2171	0.0108	0.1898	0.2402	0.0291	0.0242	0.229	--++-+-+++-+	0	8.359	11	0.6808
rs11774212	t	c	0.4956	0.0108	0.4725	0.5111	0.0032	0.0214	0.8821	??+++---++--	0	5.765	9	0.7632
rs140711597	c	g	0.9805	0.0027	0.9749	0.9864	-0.0346	0.0872	0.6914	-++-?+-+----	0	6.183	10	0.7997
rs149613931	t	g	0.06	0.0069	0.038	0.07	0.0043	0.0424	0.9199	----++++----	16.3	13.142	11	0.2841
rs9401593	a	c	0.5183	0.0085	0.4947	0.5304	-0.0064	0.0196	0.7444	-+--+--+-+--	0	2.266	11	0.9973
rs4851251	t	c	0.2751	0.0087	0.2466	0.2844	-0.0048	0.0224	0.8312	++++---++---	11	12.355	11	0.3375
rs11756123	a	t	0.3537	0.019	0.3104	0.3711	-0.0103	0.0208	0.6187	+--+-+-++---	0	4.53	11	0.9518
rs1378214	t	c	0.3817	0.0068	0.3584	0.396	0.0115	0.0205	0.5742	--+++-++---+	11	12.365	11	0.3369
rs111730030	t	g	0.0582	0.0052	0.032	0.062	0.0618	0.0463	0.1817	++?+-+-++--+	30.7	14.424	10	0.1545
rs1550973	a	g	0.3593	0.012	0.3337	0.3724	0.0299	0.026	0.25	??+++?++--++	0	6.136	8	0.632
rs756912	t	c	0.5291	0.0135	0.5163	0.571	0.0011	0.0198	0.9545	-+-----+++-+	16.1	13.111	11	0.2861
rs8002014	a	g	0.2645	0.0169	0.207	0.2788	0.0142	0.0226	0.528	+++-+-+-+-++	0	10.885	11	0.4529
rs10773002	a	t	0.2583	0.0243	0.2388	0.3394	-0.0243	0.0235	0.301	--+-++---++-	7.4	11.882	11	0.3726
rs62100765	t	c	0.4063	0.0113	0.376	0.4315	0.0002	0.02	0.9934	-+-++-+-+---	0	10.072	11	0.5239
rs12142680	a	g	0.0941	0.0089	0.0585	0.1	-0.0004	0.0422	0.9933	---?++++-+--	0	5.931	10	0.8211
rs56231335	t	c	0.6768	0.0079	0.6624	0.6927	0.0022	0.0226	0.9214	-+++--+----+	23.7	14.415	11	0.2109
rs12640626	a	g	0.5668	0.0115	0.5453	0.5887	0.0107	0.0201	0.5945	-+++-+-++++-	39.5	18.183	11	0.07743
rs112634398	a	g	0.9489	0.0065	0.9389	0.9695	-0.0838	0.0532	0.1151	-+-++----+--	25.7	14.81	11	0.1914
rs79925071	t	g	0.5249	0.0093	0.5046	0.5544	0.0013	0.0222	0.9518	---+-+-++-?+	14.6	11.708	10	0.3051
rs11130222	a	t	0.5748	0.0136	0.5617	0.6202	-0.0133	0.02	0.5056	--+++--+-+-+	22.5	14.185	11	0.2229
rs56158183	a	g	0.0725	0.0034	0.0666	0.0793	0.0145	0.0405	0.7211	--+-++-++-+-	0	5.714	11	0.8917
rs4500960	t	c	0.4732	0.0133	0.442	0.4928	-0.031	0.0198	0.1167	+-----+--+--	0	7.754	11	0.7352
rs10483349	a	g	0.8136	0.0117	0.7893	0.85	0.0164	0.0254	0.5195	-+---++++-+-	0	10.765	11	0.4632
rs268134	a	g	0.243	0.0073	0.226	0.256	0.0106	0.023	0.6457	-+-+++++-+--	0	7.188	11	0.7836
rs17824247	t	c	0.5957	0.0092	0.5784	0.6119	-0.0019	0.0202	0.9235	+++-+-+-+--+	0	10.678	11	0.4706
rs6882046	a	g	0.7161	0.0239	0.623	0.737	0.0217	0.022	0.323	-++++++----+	33	16.427	11	0.126
rs1925576	a	g	0.5469	0.0069	0.5202	0.557	0.0122	0.0199	0.5398	-+++++++---+	0	3.007	11	0.9906
rs4741343	a	g	0.1836	0.0114	0.1681	0.218	0.0341	0.026	0.1905	+--+++++----	0	8.582	11	0.6604
rs7610856	a	c	0.4241	0.0094	0.4052	0.4441	-0.0055	0.0201	0.7836	-+++-+--+++-	0	5.57	11	0.9005
rs775326	a	c	0.2986	0.0183	0.221	0.32	0.0218	0.0222	0.3255	-+-++++-+--+	15.9	13.084	11	0.2879
rs62262721	t	c	0.9649	0.0044	0.9556	0.9711	-0.0921	0.0777	0.236	+-+?---+----	0	9.926	10	0.447
rs17504614	t	c	0.8155	0.0095	0.8062	0.86	0.0041	0.0255	0.8716	++++-+----+-	0	9.726	11	0.5552
rs113520408	a	g	0.2711	0.0091	0.2497	0.2818	-0.0331	0.0224	0.139	-+++--+-+-+-	22.4	14.168	11	0.2238
rs7605827	a	t	0.2759	0.0136	0.241	0.3206	-0.0278	0.0226	0.2175	+---+----+-+	45.9	20.328	11	0.04104
rs4863692	t	g	0.3253	0.0071	0.3101	0.3348	0.0175	0.0213	0.4115	+--+++-++-++	4	11.453	11	0.4061
rs2624818	a	g	0.1058	0.0061	0.0984	0.1224	-0.026	0.033	0.4312	-+---+---+-+	0	7.382	11	0.7673
rs12694681	t	g	0.6884	0.009	0.6775	0.72	0.0232	0.022	0.2909	+++++-++--+-	37.2	17.503	11	0.09386
rs1106761	a	g	0.3822	0.0108	0.343	0.3934	0.022	0.0203	0.2787	+-+---++++++	36.9	17.426	11	0.09588
rs1115240	c	g	0.7424	0.0117	0.7195	0.7669	0.0172	0.0229	0.4514	-+--+-++-+++	0	8.792	11	0.6411
rs1596747	a	g	0.4985	0.0086	0.4829	0.5098	-0.0065	0.0201	0.7459	-++---+--+++	0	4.758	11	0.9423
rs356992	c	g	0.304	0.0172	0.288	0.361	-0.0269	0.0226	0.2335	---+--+--+-+	0	5.271	11	0.9173
rs76878669	c	g	0.7615	0.0106	0.7391	0.7761	0.0235	0.0237	0.3217	----++++-+++	0	10.97	11	0.4458
rs7590368	t	c	0.7426	0.0078	0.7251	0.753	0.0273	0.0226	0.2266	+-++-+++++-+	0	2.644	11	0.9946
rs1008078	t	c	0.397	0.0081	0.374	0.4193	0.0183	0.0207	0.3761	--+++++-+-++	0	9.531	11	0.573
rs9755467	t	c	0.1635	0.009	0.1534	0.193	-0.038	0.0267	0.1541	+-------++++	0	8.674	11	0.6519
rs11588857	a	g	0.211	0.0106	0.19	0.238	-0.0083	0.0241	0.7304	++-+--+++--+	0	8.283	11	0.6878
rs12534506	a	t	0.4678	0.0134	0.42	0.479	0.064	0.0218	0.003315	-+?-++++-+++	7.4	10.8	10	0.3733
rs12653396	a	t	0.5571	0.0211	0.481	0.5772	0.0203	0.02	0.3095	-+++-++-----	45.8	20.301	11	0.04138
rs700590	t	c	0.6023	0.0084	0.5902	0.6277	0.0097	0.0202	0.6316	-+-+-++-----	33.1	16.434	11	0.1258
rs76076331	t	c	0.1264	0.0074	0.112	0.1417	-0.0367	0.0306	0.2297	-+-----+---+	0	9.278	11	0.5963
rs4675248	a	g	0.3931	0.0129	0.342	0.4115	-0.0338	0.0203	0.09678	+-+----+-+-+	0	9.831	11	0.5456
rs648163	t	c	0.2768	0.0155	0.2595	0.344	-0.0111	0.0222	0.6181	-+-+---++---	1.8	11.206	11	0.4262
rs1967109	a	g	0.1711	0.0107	0.1469	0.181	-0.0068	0.027	0.8007	-+++-+--+-+-	0	5.934	11	0.8777
rs17167170	a	g	0.793	0.0087	0.769	0.8061	-0.0221	0.0246	0.3699	--+-+-+-+---	0	10.851	11	0.4558

## Sheet: Sheet3
Supplementary Table 3. Association results for the 162 independent SNPs with smoking
rsid	nCompleteSamples	AC	ytx	beta	se	tstat	pval
rs6493271	337030	115972	137102	0.00867076	0.00175233	4.94812	7.49702e-07
rs1378214	337030	416918	489332	-0.00650255	0.0013591	-4.78446	1.71524e-06
rs2179152	337030	421408	494456	-0.00649257	0.00136348	-4.76177	1.91983e-06
rs9964724	337030	460019	540025	-0.00617898	0.00142167	-4.34629	1.38501e-05
rs12134151	337030	334037	393598	0.00539138	0.00132247	4.07677	4.5677e-05
rs56262138	337030	206392	242009	-0.00590605	0.00144932	-4.07504	4.6017e-05
rs12410444	337030	200961	235495	-0.00525965	0.00144516	-3.6395	0.000273213
rs1008078	337030	266440	314008	0.00487685	0.00135395	3.60195	0.000315882
rs4378243	337030	562223	660397	-0.0063923	0.0017769	-3.59744	0.000321413
rs1967109	337030	562881	661230	-0.00636138	0.00178288	-3.56805	0.000359704
rs1912528	337030	242916	284779	-0.00489957	0.00137715	-3.55777	0.000374071
rs11130222	337030	288636	340199	0.00468202	0.00133321	3.51185	0.000445058
rs10818606	337030	397467	466445	-0.0046983	0.00134405	-3.49563	0.000473001
rs62263923	337030	238461	279655	-0.00481804	0.00138911	-3.46844	0.000523549
rs17167170	337030	138306	163287	0.00560717	0.00163843	3.42228	0.000621064
rs12076635	337030	527759	619957	-0.00529699	0.00160331	-3.30379	0.000953973
rs10761741	337030	280930	329481	-0.00441693	0.00134127	-3.29308	0.000991058
rs12754946	337030	299400	352947	0.00434056	0.00132682	3.27141	0.00107022
rs11588857	337030	140960	165188	-0.00530963	0.00162354	-3.2704	0.00107406
rs6839705	337030	447124	525120	-0.00456324	0.00139713	-3.26616	0.00109026
rs71413877	337030	27644.7	32251	-0.01086	0.00340246	-3.1918	0.00141404
rs17425572	337030	355522	418602	0.00419846	0.00132502	3.16861	0.00153181
rs34638686	337030	68372.4	79871.5	-0.00699762	0.00220881	-3.16805	0.0015348
rs62100765	337030	270633	318684	0.00427049	0.00134952	3.16445	0.0015539
rs10223052	337030	434752	511961	0.00432033	0.0013851	3.11913	0.00181398
rs4493682	337030	120229	140915	-0.0053098	0.00172831	-3.07226	0.00212465
rs2568955	337030	499496	586863	-0.00480572	0.0016019	-3.00001	0.00269993
rs8002014	337030	178838	210905	0.00447262	0.00149694	2.98784	0.00280981
rs4675248	337030	408159	479210	-0.00403403	0.00135211	-2.98352	0.00284977
rs3172494	337030	71844.6	84130.6	-0.00640155	0.00214843	-2.97964	0.00288609
rs7610856	337030	289478	339876	-0.00392261	0.00134107	-2.92499	0.00344493
rs1550973	337030	431266	506408	-0.00403707	0.00138352	-2.91798	0.00352329
rs10786662	337030	386244	454838	0.00388828	0.0013351	2.91236	0.00358737
rs4076457	337030	174185	204095	-0.00438628	0.00151049	-2.90388	0.0036859
rs16845580	337030	255189	300764	0.00382632	0.00136577	2.80158	0.00508565
rs152603	337030	244808	287304	-0.00384163	0.00137224	-2.79953	0.00511804
rs11976020	337030	154299	181926	0.00429362	0.00157069	2.73359	0.00626504
rs78365243	337030	34632.9	40945.2	0.00772758	0.00302481	2.55473	0.0106275
rs61160187	337030	265809	311885	-0.00345744	0.00135445	-2.55266	0.010691
rs12653396	337030	383107	451007	0.00338025	0.00134523	2.51277	0.0119791
rs11687170	337030	113061	133376	0.00442156	0.00176934	2.49898	0.0124555
rs7964899	337030	291134	341690	-0.00324096	0.00133234	-2.43253	0.0149944
rs12145291	337030	39397.9	46122.3	-0.00722294	0.00299676	-2.41025	0.0159422
rs13090388	337030	205410	241008	-0.00345283	0.0014358	-2.40481	0.0161812
rs1115240	337030	499252	587446	0.00362382	0.00150809	2.40291	0.0162657
rs7429990	337030	186062	219297	0.00353364	0.00147592	2.3942	0.0166574
rs113474297	337030	93681.2	110732	0.00455073	0.0019232	2.36623	0.0179709
rs8049439	337030	273623	322244	0.00316874	0.00134526	2.35548	0.0184992
rs4863692	337030	221690	260134	-0.00328479	0.00140963	-2.33025	0.0197936
rs301800	337030	557436	655845	0.00404098	0.00174612	2.31426	0.0206541
rs356992	337030	471669	555208	0.0032843	0.00144465	2.27342	0.0230016
rs1606974	337030	589072	692967	0.00446704	0.0019941	2.24013	0.0250831
rs700590	337030	269570	316487	-0.00301394	0.00135193	-2.22936	0.0257906
rs12987662	337030	271780	319048	-0.00295719	0.00134842	-2.19308	0.0283019
rs61874768	337030	122671	144625	0.00371898	0.00171793	2.16481	0.0304032
rs35971989	337030	109550	129097	0.00391254	0.00181267	2.15844	0.0308941
rs12142680	337030	51358.4	60139	-0.00569423	0.00264669	-2.15145	0.0314411
rs77702819	337030	64147.7	75123.5	-0.00485222	0.00228159	-2.12669	0.0334467
rs2624818	337030	72001	84252.3	-0.004534	0.00214599	-2.11278	0.0346205
rs62379838	337030	204125	240263	0.00303434	0.00143744	2.11094	0.0347779
rs17372140	337030	206072	242853	0.00301057	0.00143605	2.09642	0.0360453
rs6715849	337030	376245	441769	-0.00276501	0.00133447	-2.072	0.0382667
rs11756123	337030	426860	501366	-0.00276921	0.00137169	-2.01884	0.043505
rs4741343	337030	115827	136418	0.00353523	0.00175844	2.01044	0.0443857
rs73344830	337030	390268	459197	0.00261091	0.00134086	1.94719	0.0515126
rs34305371	337030	68481	80275	-0.00419721	0.00218644	-1.91965	0.0549027
rs281302	337030	382953	450699	0.00256624	0.00135302	1.89668	0.0578717
rs1925576	337030	307233	360824	-0.00255239	0.00134695	-1.89494	0.0581006
rs56044892	337030	142900	167673	-0.00314153	0.00165798	-1.89479	0.0581211
rs76076331	337030	83367.9	97780.4	-0.00380011	0.00201948	-1.88173	0.0598738
rs11771168	337030	160965	189522	0.0029401	0.00157022	1.87242	0.0611498
rs7945718	337030	278326	327650	0.00248652	0.00134592	1.84745	0.0646828
rs55786114	337030	49964	58923	0.00462849	0.0025247	1.83328	0.0667612
rs12531458	337030	325317	382871	0.00239906	0.00132823	1.80621	0.0708863
rs10772644	337030	601454	706928	-0.00382011	0.00213926	-1.78572	0.0741461
rs2456973	337030	231577	271952	-0.00246414	0.0013903	-1.77239	0.0763316
rs17504614	337030	126931	149561	0.00297611	0.00169361	1.75726	0.078875
rs12143094	337030	43713	51216	-0.00467106	0.00267913	-1.7435	0.0812476
rs10930008	337030	496515	584106	0.00258055	0.00150222	1.71782	0.0858311
rs12534506	337030	331083	388748	-0.0022717	0.00134902	-1.68397	0.0921891
rs4500960	337030	322837	380159	0.00220815	0.00132481	1.66677	0.0955605
rs1338554	337030	336735	396149	0.00215727	0.00132417	1.62915	0.103282
rs12646808	337030	233557	275009	0.00223463	0.00140426	1.59132	0.111538
rs35771425	337030	148591	175031	0.00253018	0.00159214	1.58917	0.112023
rs111730030	337030	39350	46486.6	0.00445105	0.00282042	1.57815	0.114531
rs12694681	337030	211927	249582	0.00224617	0.00142559	1.5756	0.115118
rs4308415	337030	386069	453872	-0.00209164	0.00133558	-1.56609	0.117328
rs1596747	337030	333436	391714	-0.00201741	0.00132167	-1.52641	0.126908
rs113011189	337030	61269.4	72274.4	0.00351427	0.00232079	1.51425	0.129962
rs11998763	337030	359476	422396	-0.00195646	0.00132617	-1.47526	0.140142
rs7605827	337030	486362	572038	0.00214109	0.00148698	1.43989	0.149899
rs17824247	337030	276111	324221	-0.00188294	0.00134474	-1.40022	0.161448
rs320700	337030	430760	506630	0.00190748	0.00137623	1.38602	0.165742
rs7029201	337030	280416	329561	-0.00183534	0.00134021	-1.36944	0.170863
rs112634398	337030	32411.1	38258.2	0.00430166	0.00321553	1.33778	0.18097
rs62263033	337030	23869	28131	0.00447149	0.0035723	1.25171	0.210676
rs10773002	337030	508326	597981	0.00189004	0.00153537	1.23099	0.218326
rs140711597	337030	14673.4	17352.9	0.00550163	0.00464849	1.18353	0.2366
rs7241530	337030	242132	284510	-0.00161579	0.00137804	-1.17253	0.240985
rs7914680	337030	186753	219249	-0.00173335	0.00148232	-1.16935	0.242265
rs756912	337030	354468	416416	-0.00154349	0.00132261	-1.167	0.243209
rs7772172	337030	402154	473139	0.00156434	0.0013469	1.16143	0.245466
rs62262721	337030	24339	28676	0.00402412	0.0035358	1.13811	0.255076
rs1382358	337030	88567.3	104313	0.00222529	0.001957	1.13709	0.2555
rs7633857	337030	321497	378356	0.00145612	0.00132674	1.09751	0.272418
rs71326918	337030	75924.4	89195	-0.00225116	0.00209928	-1.07235	0.283565
rs7593947	337030	319078	375575	0.00140155	0.00133627	1.04885	0.294247
rs56158183	337030	53485.6	62775.9	-0.00246416	0.00245014	-1.00572	0.314551
rs9914544	337030	251010	294804	-0.00136299	0.00136771	-0.996551	0.318983
rs2406253	337030	132017	155420	0.00165362	0.0016636	0.994004	0.320222
rs35532491	337030	68576.3	80818.5	0.00213304	0.00218456	0.976414	0.32886
rs12702087	337030	305209	358590	-0.00129111	0.00132872	-0.971693	0.331204
rs58694847	337030	177195	208477	0.00144812	0.00150551	0.961876	0.336112
rs660001	337030	142585	167804	0.00150027	0.00161884	0.926754	0.354055
rs648163	337030	183462	215446	-0.00132151	0.00148224	-0.891565	0.372627
rs11774212	337030	347435	408365	-0.00117372	0.00132546	-0.885524	0.375875
rs113779084	337030	200664	235812	-0.00128358	0.00146101	-0.878561	0.37964
rs6882046	337030	178087	209309	-0.00131216	0.00151245	-0.867573	0.385629
rs34344888	337030	407100	478423	-0.00115415	0.00135122	-0.85415	0.393022
rs76878669	337030	157831	185700	0.00133535	0.0015686	0.851302	0.394602
rs6939294	337030	154446	181294	-0.00129531	0.00157222	-0.823872	0.410013
rs56081191	337030	52302.3	61579.9	0.00202241	0.00251881	0.802922	0.42202
rs1389473	337030	252449	297042	0.0010544	0.00137026	0.769486	0.441605
rs10821136	337030	224143	263358	-0.00103849	0.001404	-0.739664	0.459505
rs149613931	337030	41707.6	49080.9	0.0020173	0.00274291	0.73546	0.46206
rs10483349	337030	123107	144557	-0.00119758	0.00171185	-0.699579	0.484191
rs34106693	337030	112001	131773	0.00117085	0.00179548	0.652107	0.514333
rs7286601	337030	306889	360703	-0.00081708	0.00132952	-0.614568	0.538841
rs9556958	337030	354466	416929	0.000780218	0.00132968	0.586769	0.557359
rs1106761	337030	260063	305975	0.000792275	0.00137356	0.576804	0.564072
rs7590368	337030	173647	203999	-0.000771489	0.00150816	-0.511544	0.608971
rs12462428	337030	129004	151771	0.000805248	0.00168047	0.47918	0.631811
rs56231335	337030	221232	260379	0.000654236	0.00141005	0.463982	0.642661
rs12761761	337030	170620	200411	-0.000660361	0.00151974	-0.434522	0.66391
rs148490894	337030	18286.3	21599.5	0.00174442	0.00411431	0.423988	0.671575
rs2992632	337030	195702	229976	-0.000603487	0.00146921	-0.410756	0.681252
rs268134	337030	505301	594143	-0.000539743	0.00152341	-0.354298	0.723116
rs12640626	337030	380312	447009	-0.000354353	0.00133569	-0.265295	0.790782
rs1562242	337030	350884	412651	0.000343142	0.00132207	0.259549	0.795212
rs12956009	337030	288087	338674	-0.00034675	0.00133836	-0.259085	0.79557
rs113520408	337030	191029	224566	-0.000367132	0.00147085	-0.249606	0.802892
rs10178115	337030	306920	360913	0.000330504	0.0013284	0.248798	0.803517
rs6065080	337030	434241	510527	-0.000267294	0.00138278	-0.193302	0.846722
rs11643654	337030	411376	483827	-0.000225333	0.00135629	-0.166139	0.868048
rs4851251	337030	185939	218551	8.84308e-05	0.00148953	0.0593683	0.952659
rs7791133	337030	248968	292601	4.27778e-05	0.0013692	0.0312429	0.975076
rs9401593	337030	327420	384970	-3.63769e-05	0.00132727	-0.0274073	0.978135
rs9755467	337030	107206	126115	-2.8447e-05	0.00181495	-0.0156737	0.987495

## Sheet: Sheet4
Supplementary Table 4. Association results for the 162 independent SNPs with coronary artery disease
markername	chr	bp_hg19	effect_allele	noneffect_allele	effect_allele_freq	median_info	model	beta	se_dgc	p_dgc	het_pvalue	n_studies
rs3172494	3	48731487	G	T	0.874848	1	FIXED	0.063515	0.0143584	9.71e-06	0.791287	45
rs13090388	3	49391082	C	T	0.717128	0.966	FIXED	0.044567	0.010563	2.45e-05	0.788968	48
rs11130222	3	49901060	A	T	0.642946	0.996	FIXED	-0.031399	0.0100024	0.0016945	0.069384	48
rs4076457	15	78007213	C	T	0.778335	0.952	FIXED	0.033313	0.0116167	0.0041348	0.015855	48
rs192818565	17	43991515	G	T	0.164862	0.959	FIXED	0.041971	0.0146832	0.0042574	0.982469	37
rs10483349	14	29629456	A	G	0.805979	0.98403	FIXED	0.031528	0.0115852	0.0065003	0.86305	48
rs12956009	18	44768024	T	C	0.588899	0.99794	FIXED	0.024438	0.0094365	0.0096051	0.81314	48
rs7610856	3	71579022	C	A	0.619507	0.98759	FIXED	0.025218	0.0100568	0.0121566	0.844545	45
rs12754946	1	77989923	T	C	0.621363	0.939	FIXED	-0.02535	0.010186	0.012821	0.610986	46
rs71326918	3	50174844	C	A	0.901608	0.7032	FIXED	0.046149	0.0186416	0.0133016	0.021105	45
rs112634398	3	50075494	A	G	0.960117	0.6935	FIXED	-0.071214	0.0295272	0.0158736	0.831949	45
rs78387210	20	47823441	C	T	0.90968	0.774	FIXED	0.044135	0.0185862	0.0175675	0.855225	48
rs1562242	5	57566494	T	C	0.511623	0.995	FIXED	0.020918	0.0091649	0.0224659	0.458113	48
rs34344888	14	23387585	G	A	0.617867	0.997	FIXED	0.021948	0.0097787	0.0248018	0.528032	47
rs149613931	10	103550281	G	T	0.950619	0.97612	FIXED	-0.049051	0.021945	0.0254055	0.960667	48
rs7945718	11	12748819	A	G	0.60879	0.96474	FIXED	-0.021844	0.0098037	0.0258707	0.850889	46
rs356992	2	60753593	G	C	0.680965	0.981	FIXED	0.022562	0.0105782	0.0329344	0.773542	47
rs75090987	5	104042643	A	C	0.542905	0.881775	FIXED	-0.020818	0.0099872	0.0371184	0.590652	47
rs756912	7	71741797	C	T	0.465293	0.999	FIXED	-0.018925	0.0092236	0.0401886	0.156041	48
rs12653396	5	87847273	A	T	0.548307	0.98852	FIXED	0.019383	0.0094897	0.0410995	0.249106	47
rs142328051	1	44371441	T	C	0.89329	0.83	FIXED	-0.032555	0.0159954	0.041824	0.880397	48
rs7593947	2	60704933	T	A	0.513171	0.941765	FIXED	0.0196	0.0099568	0.0490106	0.770537	47
rs8049439	16	28837515	T	C	0.627919	1	FIXED	-0.018948	0.0098069	0.0533465	0.027178	48
rs9755467	3	127143885	C	T	0.844738	0.994965	FIXED	0.024888	0.0129072	0.0538262	0.563835	47
rs4500960	2	162818621	C	T	0.527607	0.9945	FIXED	-0.018317	0.0095745	0.0557338	0.880177	47
rs10786662	10	103989812	C	G	0.546231	0.982	FIXED	0.017698	0.0093507	0.0583983	0.391901	48
rs62379838	5	120102028	T	C	0.703786	0.997	FIXED	-0.019229	0.0102936	0.0617538	0.419275	46
rs660001	5	113866598	G	A	0.785665	0.998	FIXED	-0.020956	0.0114114	0.066296	0.881045	46
rs56158183	2	60632924	G	A	0.937042	0.89487	FIXED	0.039499	0.0217451	0.0693007	0.704115	44
rs10821136	9	96238731	C	T	0.678604	1	FIXED	-0.01803	0.0100111	0.0717038	0.481883	48
rs11588857	1	204587047	G	A	0.780851	0.9998	FIXED	-0.019035	0.010979	0.0829602	0.521201	48
rs6800916	3	50052873	T	A	0.918338	0.7022	FIXED	-0.036724	0.0214377	0.086702	0.617838	46
rs12646808	4	3249828	T	C	0.637375	0.8679	FIXED	-0.017154	0.0102403	0.0939069	0.227093	48
rs4378243	1	98395881	T	G	0.80633	1	FIXED	-0.020564	0.0125476	0.101238	0.794883	48
rs7914680	10	67965010	T	G	0.700647	0.998	FIXED	0.016216	0.0100372	0.106183	0.889835	48
rs34106693	2	101151830	C	G	0.846049	0.85676	FIXED	-0.024755	0.0153839	0.107583	0.241306	43
rs700590	5	88106258	C	T	0.42342	0.993	FIXED	-0.015002	0.0094626	0.112874	0.526229	47
rs12900061	15	66009248	G	A	0.785702	0.99331	FIXED	0.017967	0.0113842	0.11451	0.923376	47
rs1378214	15	47579004	C	T	0.627964	0.98931	FIXED	-0.01537	0.0098058	0.117013	0.517858	48
rs113011189	3	49250007	C	T	0.937344	0.644	FIXED	-0.038925	0.0250181	0.119738	0.334628	42
rs12702087	7	44812607	G	A	0.57519	0.98638	FIXED	0.01461	0.0095766	0.127112	0.779143	48
rs7033137	9	72055158	C	G	0.738082	0.961	FIXED	-0.016086	0.0106227	0.129949	0.08414	48
rs12534506	7	92662327	T	A	0.556907	0.95679	FIXED	-0.014804	0.0098362	0.132312	0.600554	47
rs2406253	7	100077273	A	G	0.825241	0.9625	FIXED	0.019342	0.01288	0.133172	0.556164	47
rs10178115	2	155451738	T	G	0.589811	0.993	FIXED	-0.01506	0.0100828	0.135273	0.722034	46
rs7429990	3	47901803	C	A	0.7302	0.984	FIXED	0.015679	0.0104978	0.135293	0.08014	48
rs11998763	9	1787687	A	G	0.522411	0.99248	FIXED	0.013893	0.0093235	0.136197	0.333305	46
rs9964724	18	35159124	T	C	0.65466	0.9923	FIXED	0.014143	0.0097646	0.147505	0.786654	48
rs1115240	14	27090388	C	G	0.713242	0.997	FIXED	0.014916	0.0104413	0.153132	0.726669	48
rs35771425	1	211609768	T	C	0.796436	0.99862	FIXED	0.016331	0.0115526	0.157472	0.497838	47
rs7286601	22	51121416	T	G	0.602893	0.906	FIXED	0.014324	0.0105119	0.172995	0.596836	45
rs11687170	2	237058144	T	C	0.820898	0.996	FIXED	-0.016874	0.0124227	0.174361	0.117346	46
rs12076635	1	44026656	C	G	0.722802	0.98576	FIXED	-0.014282	0.0105847	0.177238	0.427662	48
rs12987662	2	100821548	C	A	0.622693	0.994	FIXED	0.013338	0.0099221	0.178859	0.202659	46
rs12134151	1	96202443	G	C	0.557069	0.97499	FIXED	-0.013053	0.0097635	0.181248	0.419477	48
rs4308415	4	67821874	C	G	0.481788	0.988	FIXED	0.012324	0.0092562	0.183046	0.973957	48
rs6939294	6	16950631	C	T	0.762361	0.994	FIXED	0.014227	0.0107802	0.186925	0.921603	48
rs12531458	7	39090698	C	A	0.472253	1	FIXED	0.012386	0.0094256	0.188821	0.446209	48
rs12462428	19	16694610	T	C	0.809379	0.999	FIXED	0.015291	0.011848	0.196845	0.958712	48
rs4493682	5	45188024	G	C	0.813306	0.993	FIXED	0.015131	0.0118263	0.200744	0.403674	48
rs2624818	3	50056265	G	A	0.903814	0.896	FIXED	0.021728	0.0172066	0.206673	0.970377	46
rs1596747	2	193802478	A	G	0.518846	0.9915	FIXED	-0.011683	0.0094908	0.21833	0.843476	47
rs11771168	7	113904061	C	T	0.729837	1	FIXED	-0.01246	0.0104174	0.231667	0.905903	48
rs12640626	4	176626272	A	G	0.572544	0.999645	FIXED	-0.011345	0.009493	0.232051	0.644391	47
rs7964899	12	14595756	G	A	0.546304	0.996	FIXED	0.010884	0.0092529	0.239484	0.714798	48
rs648163	1	199315998	C	T	0.762542	0.999	FIXED	0.012849	0.0110073	0.243081	0.663058	48
rs12143094	1	72105376	G	C	0.942472	0.735	FIXED	-0.027643	0.0237808	0.24507	0.790461	45
rs35971989	3	51469248	A	G	0.872647	0.929	FIXED	-0.017337	0.0152448	0.255439	0.23413	46
rs320700	7	137049477	A	G	0.625218	0.971	FIXED	-0.010881	0.0096809	0.261028	0.695629	48
rs2992632	1	243503764	A	T	0.720576	0.964	FIXED	-0.011375	0.0105402	0.280496	0.247998	48
rs56262138	3	86183716	T	A	0.730598	0.85438	FIXED	-0.011959	0.0112191	0.286445	0.427308	48
rs6839705	4	106144735	C	A	0.581242	0.999	FIXED	0.010039	0.009468	0.289004	0.595453	47
rs71413877	2	100924822	G	A	0.961824	0.736	FIXED	0.032574	0.0307319	0.289171	0.728357	42
rs11976020	7	72247800	G	A	0.731782	0.9936	FIXED	-0.011036	0.0105956	0.297612	0.244057	47
rs113779084	7	11871787	G	A	0.703573	0.9725	FIXED	-0.01043	0.0102762	0.310121	0.770045	47
rs9914544	17	18787828	A	C	0.643704	0.98935	FIXED	0.009868	0.0097461	0.311295	0.184661	48
rs55786114	3	48982335	C	T	0.941928	0.756305	FIXED	-0.023833	0.023783	0.316294	0.745066	45
rs1550973	11	131291728	G	A	0.643708	0.997	FIXED	-0.009573	0.0100274	0.339739	0.265899	46
rs62263923	3	85674790	A	G	0.63843	0.987	FIXED	0.008655	0.0096635	0.370447	0.442082	48
rs61874768	10	103880118	G	T	0.832732	0.80947	FIXED	-0.012437	0.0140977	0.377669	0.587209	47
rs34305371	1	72733610	G	A	0.913242	0.887695	FIXED	-0.015573	0.0182158	0.392597	0.70768	45
rs113520408	7	128402782	G	A	0.779449	0.995	FIXED	0.010039	0.0117568	0.393166	0.866836	47
rs7791133	7	135237096	C	A	0.632463	0.96578	FIXED	-0.00828	0.009745	0.39551	0.948113	48
rs7772172	6	16662928	G	A	0.61202	0.99832	FIXED	0.008112	0.0095951	0.39787	0.557025	48
rs7776010	6	14723608	T	C	0.824354	0.82223	FIXED	-0.011091	0.0133927	0.407593	0.813811	48
rs79925071	11	121998253	G	T	0.488722	0.886	FIXED	-0.008187	0.0099253	0.409451	0.570703	46
rs76076331	2	10977585	C	T	0.86651	0.96485	FIXED	0.011568	0.014378	0.421071	0.066161	45
rs301800	1	8490603	C	T	0.781371	0.988	FIXED	0.009171	0.0117818	0.43633	0.999625	48
rs56044892	1	41830086	C	T	0.815906	0.829	FIXED	-0.010062	0.0129832	0.438339	0.765262	48
rs7241530	18	75907992	C	T	0.652489	0.977	FIXED	-0.007622	0.0098493	0.439011	0.242262	48
rs775326	5	62918416	C	A	0.692463	0.958	FIXED	-0.007831	0.0102067	0.442937	0.179418	48
rs10761741	10	65066186	G	T	0.575685	0.99934	FIXED	-0.006922	0.0092442	0.453983	0.393428	48
rs62100765	18	50735418	C	T	0.655235	0.998	FIXED	-0.007586	0.0101589	0.455223	0.268938	48
rs7633857	3	160844942	G	C	0.499201	0.999	FIXED	0.006937	0.0092931	0.455385	0.678937	48
rs1912528	4	140945966	C	T	0.679132	0.99873	FIXED	-0.007355	0.010022	0.463019	0.310698	47
rs268134	2	65608363	G	A	0.736037	1	FIXED	0.008156	0.0112234	0.467413	0.548268	47
rs1382358	19	13171424	T	C	0.896115	0.862	FIXED	0.012353	0.0171165	0.470478	0.283601	46
rs12145291	1	74161795	T	C	0.951608	0.69085	FIXED	0.018895	0.0264433	0.474888	0.224114	46
rs78365243	1	211737950	T	C	0.957229	0.84	FIXED	0.019036	0.0267648	0.47694	0.554356	44
rs11643654	16	51183728	C	A	0.424767	0.8875	FIXED	0.007178	0.0102208	0.482496	0.626588	47
rs10930008	2	161854736	A	G	0.727581	0.927085	FIXED	0.008024	0.0116014	0.489165	0.887741	47
rs1338554	6	98346801	G	A	0.52463	0.972	FIXED	-0.006407	0.0094626	0.49835	0.718637	48
rs140711597	3	48469441	C	G	0.981672	0.6969	FIXED	0.028538	0.042531	0.502225	0.65029	43
rs17504614	2	51080481	T	C	0.812537	0.996	FIXED	0.008017	0.0122424	0.512559	0.561984	46
rs2568955	1	72762169	C	T	0.730164	0.925	FIXED	-0.006864	0.0111572	0.538416	0.906999	48
rs4863692	4	140764124	G	T	0.653118	0.994	FIXED	0.006001	0.0098004	0.540325	0.130488	47
rs56231335	6	98187291	T	C	0.696946	0.8954	FIXED	0.006271	0.0105608	0.552646	0.384047	48
rs111730030	19	13268826	G	T	0.951472	0.816055	FIXED	-0.015269	0.0257437	0.553104	0.255086	45
rs12694681	2	226609241	T	G	0.6888	0.9605	FIXED	-0.006183	0.0105173	0.556609	0.417862	47
rs10773002	12	123746961	T	A	0.707057	0.99682	FIXED	0.006048	0.0104	0.560879	0.055426	48
rs11774212	8	145686505	C	T	0.519656	0.88535	FIXED	0.005748	0.0099449	0.563273	0.506649	47
rs9556958	13	99100046	C	T	0.5126	0.971	FIXED	0.005322	0.0093605	0.569654	0.970227	48
rs6493271	15	47613593	T	C	0.839583	0.99664	FIXED	0.007491	0.013421	0.576738	0.309269	45
rs61160187	5	60111579	A	G	0.646614	0.929	FIXED	-0.004851	0.0101741	0.633505	0.189433	48
rs76878669	11	66092567	C	G	0.769075	0.968	FIXED	-0.005193	0.0112332	0.643873	0.153112	46
rs152603	5	106774922	A	G	0.640928	0.99372	FIXED	0.004489	0.0097689	0.645861	0.117466	47
rs1967109	4	28720915	G	A	0.826985	0.93861	FIXED	-0.006455	0.0140738	0.646483	0.247162	48
rs6065080	20	59832791	C	T	0.612856	0.9986	FIXED	-0.004241	0.0094734	0.654389	0.227822	48
rs58694847	14	84916511	G	C	0.757537	0.967	FIXED	-0.004959	0.0113733	0.662822	0.145923	46
rs4741351	9	14222782	A	G	0.366285	0.91862	FIXED	-0.004356	0.0102273	0.670167	0.855927	48
rs281302	15	47686662	A	G	0.570497	1	FIXED	0.003923	0.0094017	0.676486	0.746013	48
rs148490894	7	99531755	A	G	0.98146	0.938	FIXED	0.01711	0.0412927	0.678611	0.939767	41
rs6882046	5	87968864	A	G	0.689142	0.999275	FIXED	-0.004161	0.0101925	0.683098	0.09876	47
rs62262721	3	49768927	T	C	0.973123	0.53012	FIXED	-0.016759	0.0420172	0.689996	0.840909	42
rs7948975	11	90424638	T	C	0.679944	0.912465	FIXED	0.003984	0.0103403	0.700023	0.822968	47
rs12142680	1	73615892	G	A	0.911688	0.69011	FIXED	0.007335	0.0194303	0.705799	0.679916	45
rs12410444	1	44188719	A	G	0.722551	0.99391	FIXED	0.003778	0.0104033	0.716489	0.313265	48
rs77702819	2	101328728	G	T	0.923946	0.88854	FIXED	0.00715	0.0198376	0.718528	0.478548	46
rs4675248	2	202880230	G	A	0.58324	0.9905	FIXED	0.003434	0.0097309	0.724166	0.252063	47
rs8002014	13	58358159	G	A	0.761763	0.987	FIXED	-0.003822	0.0110648	0.72978	0.420191	48
rs1925576	10	68689083	A	G	0.580957	0.99843	FIXED	0.003229	0.0094419	0.732362	0.558291	48
rs4851251	2	100753490	C	T	0.754216	0.991	FIXED	-0.003763	0.0113255	0.739694	0.675199	46
rs113474297	5	60554934	C	T	0.888314	0.94636	FIXED	-0.004945	0.0156978	0.752752	0.637527	46
rs10818606	9	124618386	C	T	0.598013	0.975	FIXED	-0.002986	0.0095549	0.754653	0.926471	48
rs4741343	9	14075095	G	A	0.744517	0.9925	FIXED	-0.003174	0.0108356	0.769581	0.860639	48
rs10223052	5	60800336	G	A	0.655614	1	FIXED	0.002913	0.0100633	0.772223	0.533292	48
rs7590368	2	10961474	T	C	0.754428	0.996	FIXED	-0.003082	0.0108041	0.775444	0.258135	48
rs1008078	1	91189731	C	T	0.599831	0.975	FIXED	-0.002724	0.0095506	0.775476	0.780284	48
rs7029201	9	23358081	G	A	0.599484	0.993	FIXED	0.0027	0.0094821	0.775838	0.276635	48
rs2456973	12	56416928	A	C	0.699149	0.98975	FIXED	-0.002763	0.0102306	0.787104	0.380719	47
rs7605827	2	15598740	T	A	0.668584	0.97755	FIXED	-0.002691	0.0101817	0.79155	0.639898	48
rs1606974	2	51873599	G	A	0.878443	0.994	FIXED	0.00425	0.016254	0.793727	0.353224	43
rs16845580	2	161920884	T	C	0.617002	0.987	FIXED	0.002473	0.0097971	0.800716	0.296908	47
rs62263033	3	48370424	T	C	0.971873	0.734	FIXED	0.008596	0.0346327	0.803976	0.606253	43
rs17824247	2	144152539	T	C	0.624256	0.9825	FIXED	-0.002387	0.0099199	0.809844	0.72477	47
rs2179152	6	26325888	C	T	0.645268	1	FIXED	0.00223	0.0098895	0.821596	0.446523	48
rs28420834	15	82513121	G	A	0.519017	0.86933	FIXED	-0.002164	0.009884	0.826698	0.320948	48
rs6715849	2	100306378	G	A	0.562285	0.984	FIXED	-0.002067	0.0097428	0.831985	0.482607	46
rs111321694	11	110950386	C	T	0.849562	0.985295	FIXED	0.002767	0.0132667	0.834786	0.044855	47
rs73344830	10	103816828	G	A	0.555186	0.93	FIXED	0.002021	0.0097885	0.836426	0.756942	48
rs1389473	12	92154270	G	A	0.637596	0.98329	FIXED	-0.001947	0.0096038	0.839344	0.3655	48
rs1106761	8	142619234	G	A	0.670656	0.982	FIXED	-0.001622	0.0101545	0.873092	0.012838	48
rs10772644	12	13417617	C	G	0.842877	0.938	FIXED	-0.002155	0.0141466	0.878924	0.3335	48
rs9401593	6	98549801	A	C	0.559606	0.99687	FIXED	0.001376	0.0094039	0.883667	0.413945	48
rs56081191	6	98557732	G	A	0.938725	0.71035	FIXED	-0.00303	0.0232768	0.89643	0.717345	45
rs35532491	22	34329603	A	T	0.904883	0.967014	FIXED	0.001822	0.0168112	0.913694	0.583316	45
rs12761761	10	133775375	C	T	0.777326	0.923	FIXED	0.001121	0.0118969	0.92493	0.007744	46
rs17425572	9	88006338	A	G	0.502466	0.9884	FIXED	-0.000875	0.0095701	0.92715	0.846962	48
rs34638686	3	48682658	C	T	0.905106	0.94549	FIXED	0.001389	0.0161508	0.931465	0.9476	48
rs17372140	1	98572382	G	A	0.741831	0.99	FIXED	-0.000773	0.0107118	0.942472	0.756242	48
rs11756123	6	152218079	A	T	0.414999	0.98079	FIXED	0.000622	0.0097765	0.949271	0.436171	48
rs17167170	7	133302345	A	G	0.821768	0.988	FIXED	0.000135	0.0124031	0.991316	0.64834	47

## Sheet: Sheet5
Supplementary Table 5. Association results for the 162 independent SNPs with high cholesterol
rsid	nCompleteSamples	AC	ytx	beta	se	tstat	pval
rs7593947	337159	319202	39549.1	0.00277254	0.000805063	3.44388	0.000573496
rs16845580	337159	255285	31689.1	0.00270052	0.000822845	3.28194	0.00103107
rs62263923	337159	238545	28804.3	-0.0026103	0.000836923	-3.11893	0.00181525
rs6839705	337159	447303	54429.5	-0.00239538	0.000841726	-2.8458	0.00443024
rs2179152	337159	421557	51253	-0.0022979	0.000821453	-2.79736	0.00515245
rs660001	337159	142637	17772.5	0.00263582	0.000975308	2.70255	0.00688136
rs4378243	337159	562450	68627.9	-0.00268575	0.00107058	-2.50869	0.0121186
rs700590	337159	269668	33353.9	0.00198279	0.000814482	2.43442	0.0149161
rs1562242	337159	351017	42678.1	-0.00193652	0.000796493	-2.43131	0.015045
rs12646808	337159	233660	28912	0.00202885	0.000846032	2.39808	0.0164817
rs76878669	337159	157895	19611.7	0.00219427	0.000945012	2.32195	0.0202364
rs12145291	337159	39417.8	4682.95	-0.004146	0.00180544	-2.29639	0.021654
rs4308415	337159	386214	46993.5	-0.00180282	0.000804624	-2.24057	0.0250545
rs7286601	337159	307012	37269	-0.00170459	0.000800998	-2.12808	0.0333313
rs9755467	337159	107241	13340.7	0.00232697	0.00109348	2.12804	0.0333347
rs6715849	337159	376386	45830.8	-0.00169673	0.000803923	-2.11057	0.0348102
rs9401593	337159	327549	39851.3	-0.0016689	0.00079962	-2.08712	0.0368782
rs281302	337159	383096	46660	-0.00165391	0.000815153	-2.02896	0.0424635
rs12142680	337159	51384	6151.67	-0.00318601	0.00159453	-1.99808	0.0457087
rs8002014	337159	178907	22172.1	0.00176404	0.00090182	1.95609	0.050455
rs1550973	337159	431412	52553	-0.00154857	0.000833512	-1.85789	0.0631856
rs1115240	337159	499436	61394.8	0.00167799	0.000908572	1.84684	0.0647712
rs1912528	337159	243018	29524.2	-0.00143146	0.000829681	-1.72531	0.0844726
rs6882046	337159	178158	22014.6	0.00155361	0.000911184	1.70505	0.0881865
rs10483349	337159	123167	14901.1	-0.00173575	0.00103128	-1.6831	0.092356
rs12462428	337159	129056	15978	0.00169712	0.00101242	1.6763	0.0936805
rs356992	337159	471848	57968.4	0.00143106	0.000870365	1.64421	0.100134
rs17824247	337159	276224	33603.5	-0.00132271	0.000810143	-1.63268	0.102536
rs77702819	337159	64170.1	7747.5	-0.00220597	0.0013746	-1.60482	0.108535
rs113779084	337159	200756	24390.3	-0.00139489	0.00088018	-1.58478	0.113017
rs1596747	337159	333548	41105.9	0.001224	0.00079627	1.53717	0.124254
rs17372140	337159	206156	25457	0.00132206	0.000865172	1.52809	0.126491
rs56262138	337159	206459	25083.9	-0.00131269	0.000873194	-1.50332	0.132757
rs12640626	337159	380465	46369.6	-0.00120145	0.000804741	-1.49296	0.135449
rs12956009	337159	288195	35122.3	-0.00116835	0.000806301	-1.44902	0.147333
rs34638686	337159	68393.8	8485.48	0.00191389	0.0013308	1.43815	0.150392
rs268134	337159	505501	61752.3	-0.00128562	0.000917813	-1.40074	0.161292
rs2406253	337159	132067	16070	-0.00136971	0.00100224	-1.36665	0.171737
rs35971989	337159	109589	13560.4	0.00147177	0.0010921	1.34765	0.177771
rs10223052	337159	434935	53432.1	0.00108434	0.000834526	1.29934	0.193827
rs61160187	337159	265906	32395.9	-0.00106025	0.000816045	-1.29926	0.193856
rs152603	337159	244892	29787.7	-0.0010669	0.000826736	-1.29049	0.19688
rs3172494	337159	71858.7	8689.11	-0.00166372	0.00129449	-1.28523	0.198712
rs1008078	337159	266532	32805.1	0.00103582	0.000815711	1.26983	0.204146
rs9914544	337159	251119	30564.8	-0.00103353	0.000823969	-1.25434	0.209721
rs9556958	337159	354589	43572.5	0.00100474	0.00080111	1.25418	0.209777
rs35532491	337159	68601.3	8291.65	-0.00163972	0.00131611	-1.24589	0.212807
rs7772172	337159	402306	49459.3	0.0010064	0.000811449	1.24025	0.214882
rs756912	337159	354603	43583.8	0.000975922	0.00079682	1.22477	0.220662
rs4076457	337159	174247	21186	-0.00110137	0.000909997	-1.2103	0.226165
rs10773002	337159	508521	62406.3	0.00110267	0.000925019	1.19205	0.233241
rs11756123	337159	427017	52141.4	-0.00096963	0.000826374	-1.17336	0.240654
rs2456973	337159	231660	28237	-0.000974607	0.000837622	-1.16354	0.244611
rs12754946	337159	299509	36539	-0.000919897	0.000799327	-1.15084	0.249799
rs7964899	337159	291244	35810.6	0.0008932	0.000802682	1.11277	0.265808
rs1967109	337159	563089	69087.7	0.00119231	0.00107408	1.11007	0.266968
rs9964724	337159	460188	56222.7	-0.000946097	0.000856501	-1.10461	0.269331
rs113011189	337159	61289.1	7602.96	0.00151973	0.00139818	1.08694	0.277065
rs11998763	337159	359636	43889.2	-0.000864881	0.000798971	-1.08249	0.279034
rs112634398	337159	32420.4	4034.93	0.002055	0.00193731	1.06075	0.288806
rs34106693	337159	112046	13823.1	0.00114374	0.00108173	1.05732	0.290365
rs7633857	337159	321622	39255.9	-0.000842214	0.000799303	-1.05369	0.292027
rs1389473	337159	252550	31076.9	0.000867308	0.000825518	1.05062	0.293433
rs10821136	337159	224243	27583.7	0.000882042	0.000845836	1.0428	0.29704
rs4500960	337159	322964	39414.9	-0.000805364	0.000798166	-1.00902	0.312967
rs140711597	337159	14676.7	1835.35	0.00282226	0.00280077	1.00767	0.313612
rs7791133	337159	249045	30633	0.000812046	0.000824913	0.984402	0.324919
rs11976020	337159	154348	19006.9	0.000889076	0.000946314	0.939515	0.347467
rs12987662	337159	271887	33164.5	-0.000760715	0.000812349	-0.936439	0.349048
rs7429990	337159	186123	22702.3	-0.000820132	0.000889209	-0.922316	0.356364
rs71326918	337159	75944.7	9383.11	0.00113277	0.00126482	0.895594	0.37047
rs10786662	337159	386385	47437.3	0.000694072	0.000804328	0.862922	0.388181
rs34305371	337159	68510	8310	-0.00113438	0.00131725	-0.861172	0.389144
rs12534506	337159	331226	40447.6	-0.000696779	0.000812729	-0.857332	0.391262
rs56081191	337159	52319.5	6351.87	-0.00124236	0.00151751	-0.818682	0.412969
rs10178115	337159	307035	37729.5	0.000644888	0.000800323	0.805785	0.420368
rs73344830	337159	390412	47930.3	0.000622634	0.00080779	0.770787	0.440834
rs10930008	337159	496722	60921	0.000666129	0.000905068	0.735999	0.461732
rs56231335	337159	221318	27185.9	0.000618411	0.000849484	0.727985	0.466624
rs10761741	337159	281049	34325.4	-0.000580058	0.000808055	-0.717844	0.472854
rs62379838	337159	204205	24943.5	-0.000616624	0.00086605	-0.711995	0.476468
rs1338554	337159	336866	41346.4	0.000565905	0.000797753	0.709374	0.478093
rs6493271	337159	116025	14119.3	-0.000747531	0.00105572	-0.70808	0.478896
rs111730030	337159	39363.8	4776.95	-0.00118169	0.00169924	-0.695423	0.486791
rs11130222	337159	288749	35306.6	-0.000551974	0.000803226	-0.687196	0.491959
rs78365243	337159	34653.7	4284.48	0.00120515	0.00182216	0.661389	0.508363
rs12410444	337159	201035	24526.3	-0.000547654	0.000870677	-0.628998	0.529351
rs149613931	337159	41724.5	5154.05	0.000983261	0.00165247	0.595026	0.551826
rs12531458	337159	325427	39950.2	0.000469041	0.000800196	0.586157	0.55777
rs12694681	337159	212024	26051.6	0.000492055	0.000858836	0.572932	0.566691
rs11588857	337159	141013	17342.3	0.000543862	0.000978162	0.556005	0.578208
rs1606974	337159	589290	72119.4	-0.000664073	0.00120135	-0.552773	0.580419
rs320700	337159	430922	52849.1	0.000454654	0.000829109	0.548364	0.583442
rs11643654	337159	411518	50322.9	-0.000445144	0.000817099	-0.544786	0.585901
rs4493682	337159	120282	14662.7	-0.000560802	0.00104127	-0.538574	0.590181
rs56158183	337159	53510.4	6523.6	-0.000794479	0.0014761	-0.53823	0.590419
rs17425572	337159	355654	43476.3	-0.000425603	0.000798278	-0.533151	0.593929
rs7605827	337159	486557	59659.3	0.000474708	0.000895845	0.529899	0.596182
rs1378214	337159	417083	51012.6	-0.000426881	0.000818841	-0.521323	0.602142
rs7590368	337159	173706	21222.9	-0.000462219	0.000908584	-0.508725	0.610945
rs1925576	337159	307363	37559.5	-0.000412332	0.000811472	-0.508128	0.611364
rs1382358	337159	88606.1	10891.3	0.000573244	0.00117902	0.486203	0.626824
rs17167170	337159	138367	16911.7	-0.000466541	0.000987064	-0.472655	0.63646
rs301800	337159	557653	68256	-0.000477186	0.00105201	-0.453595	0.650121
rs71413877	337159	27651.7	3372.37	-0.000857747	0.00205002	-0.418409	0.675648
rs62262721	337159	24351	2966	-0.000848848	0.0021301	-0.398501	0.690261
rs13090388	337159	205460	25188.5	0.000334142	0.00086507	0.38626	0.699304
rs2624818	337159	72024.9	8831.45	0.000446029	0.00129296	0.344969	0.730118
rs4851251	337159	186012	22828.4	0.000303932	0.00089739	0.338685	0.734847
rs8049439	337159	273716	33580	0.000271687	0.000810484	0.335215	0.737463
rs113520408	337159	191104	23463	0.000294826	0.000886125	0.332714	0.73935
rs12134151	337159	334161	40957.5	0.000263424	0.000796764	0.330617	0.740934
rs4741343	337159	115874	14151.6	-0.000343056	0.00105939	-0.323824	0.746071
rs58694847	337159	177254	21750.1	0.000271344	0.000907038	0.299154	0.764823
rs2568955	337159	499684	61225.2	0.000286331	0.000965055	0.296699	0.766696
rs35771425	337159	148652	18194.2	-0.000268214	0.000959234	-0.279613	0.779774
rs55786114	337159	49988	6143	0.000409407	0.00152101	0.269168	0.787801
rs10818606	337159	397605	48685.8	-0.000202371	0.000809734	-0.249922	0.802648
rs34344888	337159	407256	49860.7	-0.00020133	0.000814064	-0.247315	0.804665
rs7914680	337159	186820	22839.9	-0.000220363	0.000893012	-0.246764	0.805091
rs12143094	337159	43738	5375	0.000386552	0.00161395	0.239507	0.810712
rs1106761	337159	260152	31904.3	0.000166007	0.000827554	0.200599	0.841012
rs12653396	337159	383256	46897.9	-0.000150209	0.000810465	-0.185337	0.852965
rs113474297	337159	93715.4	11481	0.00021253	0.00115869	0.183422	0.854467
rs12076635	337159	527959	64652.3	-0.000174103	0.000965975	-0.180235	0.856968
rs6939294	337159	154500	18886.9	-0.000161243	0.000947222	-0.170227	0.864831
rs7241530	337159	242218	29639	-0.000120809	0.00083023	-0.145512	0.884307
rs76076331	337159	83400	10213.6	-0.000157517	0.00121667	-0.129466	0.896989
rs11687170	337159	113091	13866.5	0.000131137	0.00106602	0.123016	0.902094
rs61874768	337159	122721	15015.6	-0.000118601	0.00103494	-0.114597	0.908764
rs12761761	337159	170677	20887	-9.77218e-05	0.000915574	-0.106733	0.915001
rs4863692	337159	221762	27197.2	8.86815e-05	0.000849279	0.10442	0.916836
rs6065080	337159	434413	53207.2	-8.624e-05	0.000833088	-0.103518	0.917552
rs56044892	337159	142952	17501.6	-9.88695e-05	0.000998892	-0.0989792	0.921155
rs12702087	337159	305330	37413.1	7.87216e-05	0.000800529	0.098337	0.921665
rs62100765	337159	270745	33149	7.78547e-05	0.000813014	0.0957606	0.923711
rs7029201	337159	280525	34349	6.8312e-05	0.000807415	0.0846058	0.932575
rs10772644	337159	601685	73697.9	0.000103382	0.00128886	0.0802115	0.936069
rs7945718	337159	278421	34083.4	-5.5204e-05	0.000810868	-0.0680801	0.945722
rs7610856	337159	289603	35444.1	-5.13789e-05	0.000807935	-0.0635928	0.949295
rs648163	337159	183527	22483.1	5.65008e-05	0.000893003	0.0632705	0.949551
rs4675248	337159	408318	50006.8	-3.59598e-05	0.000814612	-0.0441435	0.96479
rs11771168	337159	161033	19722.7	-3.81115e-05	0.000945982	-0.0402877	0.967864
rs62263033	337159	23881	2928	7.13841e-05	0.00215208	0.0331698	0.973539
rs148490894	337159	18290.3	2252.33	-7.19279e-05	0.00247893	-0.0290157	0.976852
rs2992632	337159	195785	24023.5	2.26898e-05	0.000885103	0.0256352	0.979548
rs17504614	337159	126970	15569.1	2.11587e-05	0.00102038	0.0207361	0.983456
rs11774212	337159	347563	42538.5	-3.00001e-06	0.000798512	-0.003757	0.997002

## Sheet: Sheet6
Supplementary Table 6. Association results for the 162 independent SNPs with High blood pressure
rsid	nCompleteSamples	AC	ytx	beta	se	tstat	pval
rs660001	336683	142424	39417.9	0.00804333	0.00132348	6.07742	1.22262e-09
rs10761741	336683	280662	74957.9	-0.00566301	0.00109652	-5.16453	2.41177e-07
rs17824247	336683	275841	73854.8	-0.00435733	0.00109935	-3.96355	7.38578e-05
rs2179152	336683	420962	113120	-0.00432844	0.00111476	-3.88283	0.000103266
rs2456973	336683	231319	61890	-0.00433483	0.00113676	-3.81332	0.000137134
rs11687170	336683	112925	31049.1	0.00544415	0.00144667	3.76322	0.000167765
rs1596747	336683	333070	90767.2	0.00389463	0.00108053	3.60436	0.00031297
rs34638686	336683	68301.5	18839.7	0.00644748	0.00180578	3.57047	0.000356385
rs34305371	336683	68420	18879	0.00636951	0.00178752	3.56333	0.000366228
rs1338554	336683	336389	91534.1	0.0035389	0.0010826	3.26888	0.00107986
rs9556958	336683	354099	96303.8	0.00353077	0.00108716	3.24769	0.00116358
rs7429990	336683	185865	49766	-0.00373255	0.00120668	-3.09324	0.00197998
rs12987662	336683	271528	73895.6	0.0031016	0.00110237	2.81356	0.00489985
rs12694681	336683	211716	57735.4	0.0032661	0.00116541	2.80253	0.00507063
rs1925576	336683	306919	82493.5	-0.00294052	0.00110119	-2.67031	0.0075786
rs7791133	336683	248702	67703	0.00296096	0.00111946	2.64498	0.00817001
rs4076457	336683	173997	46598.1	-0.00323931	0.00123491	-2.62313	0.00871305
rs6065080	336683	433781	117734	0.0028771	0.00113055	2.54487	0.0109323
rs8002014	336683	178666	48753.9	0.00307062	0.00122377	2.50915	0.0121026
rs2992632	336683	195528	53308.5	0.00293594	0.00120109	2.44439	0.0145103
rs4308415	336683	385674	103848	-0.00261736	0.00109193	-2.39701	0.0165298
rs34344888	336683	406688	109545	-0.00263585	0.0011047	-2.38603	0.0170321
rs152603	336683	244534	65666.3	-0.00263498	0.00112193	-2.34862	0.0188438
rs111730030	336683	39299.1	10432.5	-0.00533809	0.00230612	-2.31474	0.0206275
rs2624818	336683	71927.5	19675.6	0.00405672	0.00175446	2.31224	0.0207653
rs1378214	336683	416499	112217	-0.00256105	0.00111111	-2.30495	0.0211701
rs356992	336683	471199	127761	0.00267242	0.00118122	2.26242	0.0236724
rs12761761	336683	170435	45713	-0.00279001	0.00124245	-2.24557	0.0247324
rs756912	336683	354081	96109.4	0.00232768	0.00108129	2.15268	0.0313445
rs8049439	336683	273317	74298	0.00236204	0.00109983	2.14765	0.0317426
rs2568955	336683	498996	135232	0.00279748	0.00130972	2.13593	0.0326857
rs11976020	336683	154136	41997.2	0.00274084	0.00128424	2.13422	0.0328254
rs11643654	336683	410938	111472	0.00223915	0.0011088	2.01944	0.0434424
rs12531458	336683	324956	88233.7	0.0021885	0.00108593	2.01533	0.043871
rs12410444	336683	200759	54594.2	0.00238039	0.00118151	2.0147	0.0439372
rs6939294	336683	154282	41385.9	-0.00254519	0.00128538	-1.9801	0.0476927
rs16845580	336683	254953	69280.2	0.00220915	0.00111663	1.9784	0.047884
rs12134151	336683	333694	90566	0.00213085	0.00108122	1.97078	0.0487496
rs113474297	336683	93564.3	25066	-0.00294323	0.00157255	-1.87163	0.0612591
rs62263923	336683	238197	64064.1	-0.00211086	0.00113585	-1.8584	0.0631124
rs7286601	336683	306574	83172.2	0.00201973	0.00108701	1.85806	0.0631616
rs112634398	336683	32368.8	8898.34	0.00487262	0.0026292	1.85327	0.063844
rs140711597	336683	14649	4057.28	0.00704368	0.00380165	1.8528	0.0639125
rs7029201	336683	280150	76052.8	0.00195179	0.00109568	1.78135	0.0748567
rs11588857	336683	140826	38349.2	0.00235703	0.00132743	1.77564	0.0757937
rs10772644	336683	600831	162246	-0.00309453	0.00174894	-1.76938	0.0768322
rs3172494	336683	71760.5	19200.3	-0.00309889	0.00175668	-1.76405	0.0777238
rs9401593	336683	327078	88125.4	-0.00188747	0.00108519	-1.73929	0.081984
rs78365243	336683	34598	9492.25	0.00423725	0.00247335	1.71316	0.0866839
rs10773002	336683	507773	137551	0.00213414	0.0012552	1.70024	0.0890862
rs7241530	336683	241872	65099	-0.00190976	0.00112663	-1.69511	0.090055
rs61874768	336683	122548	33362	0.00228425	0.00140442	1.62647	0.10385
rs7605827	336683	485860	131620	0.00195438	0.00121574	1.60756	0.107933
rs12142680	336683	51310.9	14005.3	0.00335302	0.0021638	1.5496	0.121239
rs4378243	336683	561651	151634	-0.00224578	0.00145295	-1.54567	0.122186
rs10930008	336683	496032	134344	0.00182798	0.00122825	1.48828	0.136678
rs4500960	336683	322523	86938.5	-0.00160011	0.00108312	-1.47731	0.139592
rs149613931	336683	41664.5	11143	-0.00325263	0.00224246	-1.45048	0.146926
rs55786114	336683	49917	13634	0.00298901	0.00206407	1.44812	0.147586
rs9755467	336683	107078	28765.6	-0.00212258	0.00148404	-1.43027	0.152642
rs301800	336683	556858	150764	0.00202117	0.00142755	1.41583	0.156826
rs10818606	336683	397043	107118	-0.00154573	0.00109884	-1.4067	0.159518
rs7590368	336683	173474	47121.9	0.00166835	0.00123294	1.35315	0.17601
rs17372140	336683	205872	55914.3	0.00158266	0.00117412	1.34796	0.177673
rs12956009	336683	287793	77599.3	-0.00142525	0.00109415	-1.30261	0.192709
rs56158183	336683	53430	14325.1	-0.00260853	0.00200329	-1.30212	0.192876
rs17425572	336683	355166	96240	0.00137907	0.00108334	1.27299	0.203024
rs62262721	336683	24316	6661	0.00362132	0.00289061	1.25279	0.210283
rs10483349	336683	122987	33061.9	-0.00174743	0.00139944	-1.24867	0.211786
rs1912528	336683	242650	65360.8	-0.00139452	0.00112592	-1.23856	0.215508
rs71326918	336683	75842.9	20370.9	-0.0021207	0.00171633	-1.2356	0.216607
rs12462428	336683	128873	35012.2	0.00169456	0.00137399	1.23331	0.21746
rs320700	336683	430325	116122	-0.00138704	0.00112514	-1.23277	0.217662
rs7633857	336683	321157	86616.9	-0.00133251	0.00108472	-1.22843	0.219285
rs1562242	336683	350505	94986.3	0.00125508	0.00108088	1.16116	0.245576
rs113011189	336683	61206.6	16685.4	0.00220125	0.00189725	1.16023	0.245956
rs56081191	336683	52251.7	14015.2	-0.00236819	0.00205909	-1.15012	0.250097
rs113520408	336683	190821	51425.3	-0.00132978	0.0012025	-1.10585	0.268791
rs12702087	336683	304897	82227.3	-0.00119362	0.00108638	-1.09871	0.271894
rs76878669	336683	157662	42808	0.00139872	0.00128245	1.09066	0.275423
rs9964724	336683	459563	124076	-0.00125235	0.0011624	-1.07738	0.281311
rs12143094	336683	43681	11905	0.00231157	0.00219011	1.05546	0.291218
rs35532491	336683	68527.2	18409.7	-0.0017907	0.00178587	-1.0027	0.316006
rs6715849	336683	375884	101448	-0.00107693	0.00109094	-0.987157	0.323566
rs7593947	336683	318778	86372.6	0.0010611	0.00109251	0.971249	0.331425
rs648163	336683	183263	49696.6	0.00117537	0.00121184	0.9699	0.332097
rs7610856	336683	289218	78026.1	-0.00103246	0.00109643	-0.941651	0.346372
rs1382358	336683	88462.2	23809.7	-0.00144448	0.00160012	-0.902728	0.366671
rs62263033	336683	23845	6503	0.00245669	0.00292054	0.841177	0.400249
rs4863692	336683	221443	59752.5	-0.000934755	0.0011525	-0.811067	0.417328
rs11130222	336683	288323	78138.9	0.000883791	0.00109005	0.81078	0.417493
rs4741343	336683	115700	31160.9	-0.00113681	0.00143776	-0.790685	0.429128
rs10821136	336683	223933	60667.1	0.000901975	0.00114789	0.785771	0.432002
rs6882046	336683	177923	47977.4	-0.000967536	0.0012365	-0.782482	0.433932
rs6839705	336683	446673	120648	-0.00089339	0.00114229	-0.782108	0.434152
rs56262138	336683	206161	55608.5	-0.000924757	0.00118499	-0.78039	0.435162
rs113779084	336683	200476	54077.4	-0.000924329	0.00119449	-0.773829	0.439033
rs73344830	336683	389847	105553	0.000841328	0.00109624	0.767464	0.442806
rs6493271	336683	115856	31404.9	0.00108897	0.00143263	0.760125	0.447181
rs7914680	336683	186539	50298	-0.000875529	0.00121191	-0.722436	0.470027
rs12076635	336683	527220	142664	0.00088742	0.00131093	0.676937	0.498446
rs12653396	336683	382714	103585	0.000744018	0.00109985	0.67647	0.498743
rs10223052	336683	434300	117544	0.000734699	0.00113252	0.648727	0.516515
rs56231335	336683	220989	59634.1	-0.000745293	0.00115283	-0.646489	0.517963
rs1115240	336683	498696	134951	0.000787098	0.00123295	0.638387	0.523222
rs700590	336683	269306	72711.7	-0.000693446	0.0011053	-0.627383	0.530409
rs10178115	336683	306591	82808.6	-0.000661235	0.00108607	-0.608831	0.542637
rs12646808	336683	233312	63180.6	0.000680798	0.00114818	0.592938	0.553223
rs4493682	336683	120094	32542.8	0.00082497	0.00141314	0.583784	0.559366
rs34106693	336683	111891	30172	-0.000849995	0.00146795	-0.579034	0.562567
rs148490894	336683	18264.3	4921.2	-0.00190906	0.00336416	-0.567469	0.570396
rs10786662	336683	385819	104221	-0.000608854	0.00109153	-0.557798	0.576983
rs13090388	336683	205184	55353.8	-0.000637251	0.00117394	-0.542829	0.587248
rs35971989	336683	109444	29666.9	0.000789741	0.00148192	0.532919	0.59409
rs1106761	336683	259781	70347.8	0.00058123	0.00112296	0.517586	0.604747
rs9914544	336683	250777	67860.2	0.000557548	0.00111813	0.498645	0.61803
rs12145291	336683	39366.8	10673	0.00110099	0.00244989	0.449403	0.653141
rs11756123	336683	426394	115349	0.000495673	0.00112147	0.441984	0.658501
rs11774212	336683	347067	93880.6	0.000469754	0.00108359	0.433517	0.66464
rs7964899	336683	290837	78699	0.00044239	0.00108931	0.40612	0.684655
rs281302	336683	382556	103511	0.000417046	0.00110618	0.377015	0.706163
rs1967109	336683	562313	152000	-0.000517863	0.0014577	-0.35526	0.722395
rs35771425	336683	148431	40102.3	-0.000449881	0.00130178	-0.345588	0.729652
rs268134	336683	504766	136434	-0.000422595	0.00124541	-0.339323	0.734366
rs1550973	336683	430815	116486	0.000368097	0.00113114	0.32542	0.744863
rs58694847	336683	177002	47809.3	-0.000398872	0.00123086	-0.324058	0.745894
rs17167170	336683	138149	37419.3	0.000418802	0.00133956	0.312642	0.754553
rs71413877	336683	27618.8	7491.79	0.000867247	0.00278165	0.311775	0.755212
rs12534506	336683	330782	89364.1	-0.000339177	0.00110291	-0.307529	0.758441
rs1008078	336683	266130	72000.4	0.000314005	0.00110698	0.28366	0.776671
rs56044892	336683	142744	38556.6	-0.000382956	0.00135556	-0.282508	0.777554
rs61160187	336683	265548	71735.4	-0.000299576	0.0011074	-0.270521	0.786759
rs77702819	336683	64077.9	17362	0.000498249	0.00186554	0.26708	0.789408
rs1389473	336683	252214	68250.2	0.000291839	0.00112026	0.26051	0.794471
rs17504614	336683	126791	34335.1	0.00034455	0.00138475	0.248818	0.803502
rs7945718	336683	278002	75112.2	-0.000263207	0.0011004	-0.239193	0.810956
rs12640626	336683	379920	102645	-0.000257792	0.00109206	-0.23606	0.813386
rs2406253	336683	131861	35663	-0.000305947	0.00136013	-0.22494	0.822026
rs11771168	336683	160766	43431.2	-0.000264932	0.00128387	-0.206354	0.836515
rs62100765	336683	270349	73029.7	-0.000219403	0.00110333	-0.198855	0.842376
rs4851251	336683	185750	50199.2	-0.000216659	0.00121777	-0.177914	0.85879
rs12754946	336683	299076	80908	0.00016855	0.0010848	0.155374	0.876526
rs62379838	336683	203910	55172.8	0.000160993	0.00117524	0.136987	0.891041
rs7772172	336683	401750	108669	0.00012232	0.00110121	0.111078	0.911554
rs76076331	336683	83274.4	22519.3	-0.000151167	0.00165119	-0.0915503	0.927055
rs1606974	336683	588476	159096	-0.000132592	0.0016304	-0.0813244	0.935184
rs11998763	336683	359113	97094.5	6.5369e-05	0.00108421	0.0602916	0.951923
rs4675248	336683	407720	110238	-1.0095e-05	0.00110539	-0.00913255	0.992713

## Sheet: Sheet7
Supplementary Table 7. Association results for the 162 independent SNPs with alcohol dependency
rsid	nCompleteSamples	AC	ytx	beta	se	tstat	pval
rs7964899	337159	291244	458.714	0.000307462	9.21373e-05	3.33699	0.000846989
rs9401593	337159	327549	506.749	0.00027476	9.17865e-05	2.99346	0.00275851
rs2624818	337159	72024.9	126.231	0.000443459	0.000148415	2.98797	0.00280855
rs11771168	337159	161033	263.004	0.000320047	0.000108586	2.94739	0.00320491
rs56081191	337159	52319.5	96.9333	0.000511418	0.000174191	2.93597	0.00332532
rs11687170	337159	113091	190.875	0.000327516	0.000122365	2.67655	0.00743884
rs1382358	337159	88606.1	151.604	0.000345553	0.000135337	2.55328	0.0106718
rs55786114	337159	49988	89	0.000427806	0.000174593	2.4503	0.0142741
rs4851251	337159	186012	293.396	0.000251727	0.000103009	2.44374	0.0145364
rs34638686	337159	68393.8	109.275	0.000263238	0.00015276	1.72321	0.0848515
rs10772644	337159	601685	862.525	0.000239391	0.000147946	1.6181	0.105642
rs4741343	337159	115874	142.094	-0.00019486	0.000121605	-1.6024	0.109067
rs1550973	337159	431412	629.224	0.000151892	9.56777e-05	1.58754	0.112392
rs2568955	337159	499684	686.267	-0.000175011	0.000110777	-1.57985	0.114142
rs7429990	337159	186123	242	-0.000160754	0.000102071	-1.57493	0.115274
rs6065080	337159	434413	588.847	-0.000150252	9.56286e-05	-1.57121	0.116135
rs62262721	337159	24351	42	0.000369901	0.00024451	1.51282	0.130326
rs17372140	337159	206156	272.851	-0.000148268	9.93118e-05	-1.49296	0.135449
rs3172494	337159	71858.7	116.729	0.000217062	0.000148593	1.46078	0.144075
rs13090388	337159	205460	309.078	0.000143916	9.92998e-05	1.44931	0.147251
rs320700	337159	430922	581.949	-0.000136546	9.5172e-05	-1.43472	0.151366
rs8002014	337159	178907	273.176	0.000147429	0.000103519	1.42417	0.154398
rs11976020	337159	154348	199	-0.000154219	0.000108626	-1.41973	0.155689
rs113779084	337159	200756	304.031	0.000141441	0.000101035	1.39993	0.161536
rs1912528	337159	243018	319.129	-0.000131086	9.5238e-05	-1.3764	0.168697
rs140711597	337159	14676.7	27.3176	0.00044078	0.000321495	1.37103	0.170367
rs6839705	337159	447303	613.004	-0.000130237	9.66213e-05	-1.34791	0.177687
rs7605827	337159	486557	664.373	-0.000136884	0.000102833	-1.33114	0.183144
rs56044892	337159	142952	184.8	-0.000152589	0.000114661	-1.33079	0.18326
rs648163	337159	183527	237.996	-0.000135553	0.000102506	-1.32239	0.186039
rs1338554	337159	336866	451	-0.000120517	9.15727e-05	-1.31608	0.188149
rs10483349	337159	123167	186.659	0.000152521	0.000118379	1.28842	0.197602
rs56231335	337159	221318	297.455	-0.000125447	9.75108e-05	-1.2865	0.198271
rs34344888	337159	407256	553.004	-0.000119556	9.34449e-05	-1.27943	0.200747
rs11130222	337159	288749	388.012	-0.000117908	9.22009e-05	-1.27882	0.200962
rs56262138	337159	206459	278.039	-0.00012676	0.000100233	-1.26466	0.205995
rs660001	337159	142637	216.333	0.000137914	0.000111955	1.23187	0.217998
rs62100765	337159	270745	392.941	0.000111275	9.33245e-05	1.19234	0.233128
rs12142680	337159	51384	81.3922	0.000218177	0.000183035	1.192	0.233263
rs7590368	337159	173706	258.004	0.000119768	0.000104295	1.14836	0.250821
rs71326918	337159	75944.7	119.898	0.000164036	0.000145187	1.12982	0.258552
rs7914680	337159	186820	275.322	0.000115198	0.000102507	1.1238	0.261097
rs12410444	337159	201035	296.831	0.000108799	9.99436e-05	1.08861	0.276328
rs1115240	337159	499436	717.612	0.000113278	0.000104294	1.08614	0.277418
rs7286601	337159	307012	416.714	-9.69635e-05	9.19458e-05	-1.05457	0.291621
rs112634398	337159	32420.4	52.9137	0.000232589	0.000222381	1.0459	0.295608
rs12534506	337159	331226	446.702	-9.529e-05	9.32919e-05	-1.02142	0.307057
rs1606974	337159	589290	840.937	0.000140218	0.000137901	1.01681	0.309247
rs7593947	337159	319202	439.51	-9.29606e-05	9.24135e-05	-1.00592	0.314455
rs2406253	337159	132067	199	0.000115502	0.000115046	1.00397	0.315396
rs17167170	337159	138367	208.322	0.000109514	0.000113303	0.966558	0.333766
rs10773002	337159	508521	730.725	0.00010151	0.000106182	0.956005	0.339071
rs11774212	337159	347563	476.361	-8.55795e-05	9.16599e-05	-0.933664	0.350478
rs6882046	337159	178158	240.91	-9.68577e-05	0.000104594	-0.926037	0.354427
rs149613931	337159	41724.5	51.0039	-0.000175623	0.000189684	-0.925873	0.354513
rs9556958	337159	354589	486.271	-8.37573e-05	9.19583e-05	-0.910819	0.362392
rs17824247	337159	276224	373.227	-7.75766e-05	9.29953e-05	-0.834198	0.40417
rs2179152	337159	421557	581	-7.80659e-05	9.42943e-05	-0.827896	0.40773
rs61160187	337159	265906	359	-7.71738e-05	9.36727e-05	-0.823866	0.410016
rs12143094	337159	43738	68	0.00015215	0.000185262	0.82127	0.411493
rs58694847	337159	177254	237.518	-8.34312e-05	0.000104117	-0.801318	0.422948
rs148490894	337159	18290.3	31.6431	0.000226111	0.000284552	0.794621	0.426835
rs1378214	337159	417083	579.961	-7.46843e-05	9.39935e-05	-0.794569	0.426865
rs76076331	337159	83400	110.267	-0.000108794	0.000139659	-0.778999	0.435981
rs1596747	337159	333548	458.082	-7.11877e-05	9.14029e-05	-0.778834	0.436078
rs4378243	337159	562450	781.522	-9.52951e-05	0.000122891	-0.775441	0.43808
rs7791133	337159	249045	336	-7.29224e-05	9.46906e-05	-0.770113	0.441234
rs12761761	337159	170677	227.063	-7.9454e-05	0.000105097	-0.756005	0.449647
rs34305371	337159	68510	90	-0.000111797	0.000151205	-0.739373	0.459681
rs11643654	337159	411518	595.529	6.861e-05	9.37935e-05	0.7315	0.464474
rs62263923	337159	238545	325.918	-6.77148e-05	9.60704e-05	-0.704846	0.480907
rs73344830	337159	390412	536.635	-6.49234e-05	9.2725e-05	-0.700172	0.483821
rs152603	337159	244892	336.102	-6.55107e-05	9.49e-05	-0.690313	0.489998
rs11756123	337159	427017	587.988	-6.52489e-05	9.48583e-05	-0.687857	0.491544
rs11998763	337159	359636	518.275	6.30188e-05	9.17128e-05	0.687133	0.491999
rs10786662	337159	386385	556.298	6.10802e-05	9.23276e-05	0.66156	0.508254
rs113474297	337159	93715.4	131.588	-8.75045e-05	0.000133005	-0.657905	0.510599
rs71413877	337159	27651.7	35.1647	-0.000154757	0.000235319	-0.657649	0.510764
rs12646808	337159	233660	321.357	-6.37704e-05	9.71155e-05	-0.656645	0.511409
rs78365243	337159	34653.7	44.1137	-0.000131024	0.000209162	-0.626421	0.53104
rs2456973	337159	231660	318	-5.86501e-05	9.61495e-05	-0.609989	0.54187
rs77702819	337159	64170.1	84.2588	-9.48642e-05	0.000157788	-0.601212	0.547699
rs7772172	337159	402306	576.992	5.57389e-05	9.31452e-05	0.598409	0.549568
rs113011189	337159	61289.1	82.2549	-9.27535e-05	0.000160495	-0.577923	0.563317
rs268134	337159	505501	721.761	6.01818e-05	0.000105355	0.571231	0.567843
rs56158183	337159	53510.4	79.9765	9.57327e-05	0.000169439	0.564999	0.572075
rs301800	337159	557653	793	6.71791e-05	0.000120759	0.556309	0.578
rs4076457	337159	174247	233.984	-5.69573e-05	0.000104457	-0.545268	0.585569
rs11588857	337159	141013	205.996	5.98858e-05	0.000112282	0.533354	0.593789
rs6715849	337159	376386	533.427	4.75575e-05	9.22817e-05	0.515352	0.606308
rs10821136	337159	224243	321.957	4.93257e-05	9.70924e-05	0.508028	0.611434
rs4493682	337159	120282	165.475	-6.05897e-05	0.000119526	-0.506917	0.612214
rs6939294	337159	154500	206.784	-5.42325e-05	0.00010873	-0.498781	0.617934
rs35771425	337159	148652	204.125	-5.35775e-05	0.000110109	-0.486586	0.626552
rs62379838	337159	204205	289.933	4.6923e-05	9.94126e-05	0.472003	0.636925
rs1562242	337159	351017	502.035	4.2816e-05	9.1429e-05	0.468298	0.639572
rs76878669	337159	157895	215.616	-4.69444e-05	0.000108477	-0.432758	0.665191
rs12956009	337159	288195	413.278	3.93232e-05	9.25544e-05	0.424866	0.670935
rs62263033	337159	23881	35	0.000102408	0.000247034	0.414549	0.678472
rs356992	337159	471848	663.486	-4.01887e-05	9.99082e-05	-0.402256	0.687496
rs12076635	337159	527959	739.09	-4.44856e-05	0.000110883	-0.401195	0.688277
rs1389473	337159	252550	363.086	3.76954e-05	9.476e-05	0.397799	0.690779
rs12694681	337159	212024	294.882	-3.91444e-05	9.85846e-05	-0.397064	0.691321
rs35971989	337159	109589	157.31	4.96903e-05	0.000125361	0.396377	0.691827
rs12640626	337159	380465	527.345	-3.62584e-05	9.23753e-05	-0.392512	0.69468
rs34106693	337159	112046	161.576	4.7675e-05	0.00012417	0.383948	0.701017
rs8049439	337159	273716	391	3.56642e-05	9.30342e-05	0.383344	0.701465
rs61874768	337159	122721	169.2	-4.16047e-05	0.000118799	-0.350209	0.726182
rs700590	337159	269668	375.4	-3.23707e-05	9.3494e-05	-0.346233	0.729168
rs10761741	337159	281049	398.988	3.18729e-05	9.27555e-05	0.343623	0.73113
rs1008078	337159	266532	369.306	-3.04822e-05	9.36345e-05	-0.325545	0.744769
rs2992632	337159	195785	279.392	3.2631e-05	0.0001016	0.321173	0.74808
rs12462428	337159	129056	185.827	3.705e-05	0.000116215	0.318806	0.749874
rs9914544	337159	251119	355.22	2.99064e-05	9.45823e-05	0.316194	0.751855
rs12987662	337159	271887	386.333	2.87393e-05	9.32484e-05	0.308201	0.757929
rs12145291	337159	39417.8	58.6431	6.22067e-05	0.000207245	0.30016	0.764055
rs1925576	337159	307363	428.718	-2.67393e-05	9.31476e-05	-0.287063	0.774064
rs111730030	337159	39363.8	58.8118	5.53472e-05	0.000195054	0.283753	0.7766
rs1967109	337159	563089	789.855	-3.38232e-05	0.000123292	-0.274334	0.783828
rs12754946	337159	299509	431	2.24846e-05	9.17537e-05	0.245054	0.806415
rs10178115	337159	307035	428.906	-2.24252e-05	9.1868e-05	-0.244103	0.807152
rs4863692	337159	221762	314.184	2.25139e-05	9.74874e-05	0.230942	0.81736
rs16845580	337159	255285	365.961	2.14061e-05	9.44546e-05	0.226628	0.820713
rs35532491	337159	68601.3	100.11	3.14522e-05	0.000151075	0.208189	0.835081
rs756912	337159	354603	493.988	-1.8837e-05	9.1466e-05	-0.205945	0.836834
rs7945718	337159	278421	395.271	1.67334e-05	9.30783e-05	0.179778	0.857327
rs113520408	337159	191104	266.655	-1.82512e-05	0.000101717	-0.179431	0.857599
rs9964724	337159	460188	646.557	-1.66199e-05	9.83167e-05	-0.169044	0.865762
rs1106761	337159	260152	365.369	-1.5692e-05	9.49937e-05	-0.165189	0.868795
rs12531458	337159	325427	459.318	1.47667e-05	9.18533e-05	0.160764	0.872279
rs7610856	337159	289603	409.886	-1.46546e-05	9.27417e-05	-0.158015	0.874445
rs7029201	337159	280525	397.055	-1.38412e-05	9.26819e-05	-0.149341	0.881284
rs9755467	337159	107241	154.58	1.74399e-05	0.00012552	0.138941	0.889497
rs17504614	337159	126970	177.357	-1.60462e-05	0.000117128	-0.136997	0.891033
rs12134151	337159	334161	467.173	-1.20594e-05	9.14594e-05	-0.131855	0.895099
rs12653396	337159	383256	541.624	1.18501e-05	9.30321e-05	0.127377	0.898642
rs10818606	337159	397605	555.169	-1.03697e-05	9.29482e-05	-0.111565	0.911169
rs281302	337159	383096	542.008	8.11831e-06	9.35708e-05	0.0867612	0.930861
rs10930008	337159	496722	700.204	8.75416e-06	0.000103891	0.0842626	0.932848
rs4308415	337159	386214	552.925	6.53845e-06	9.23622e-05	0.0707913	0.943564
rs4675248	337159	408318	575.259	5.98898e-06	9.3508e-05	0.0640478	0.948932
rs10223052	337159	434935	617.106	6.04937e-06	9.57942e-05	0.0631496	0.949647
rs7241530	337159	242218	344	5.78636e-06	9.53009e-05	0.0607167	0.951585
rs12702087	337159	305330	429.106	4.0459e-06	9.18915e-05	0.0440291	0.964881
rs4500960	337159	322964	460.537	-2.72358e-06	9.16205e-05	-0.0297268	0.976285
rs17425572	337159	355654	497.557	1.76786e-06	9.16331e-05	0.0192928	0.984608
rs7633857	337159	321622	455.918	8.23357e-07	9.17509e-05	0.00897384	0.99284
rs6493271	337159	116025	161.184	1.33977e-07	0.000121184	0.00110556	0.999118

## Sheet: Sheet8
Supplementary Table 8. Association results for the 162 independent SNPs with BMI
rsid	nCompleteSamples	AC	ytx	beta	se	tstat	pval
rs8049439	336107	272859	2782.22	0.0262657	0.00244565	10.7398	6.68753e-27
rs11130222	336107	287851	2537.5	0.0239285	0.00242385	9.8721	5.54008e-23
rs62263923	336107	237828	-4851.12	-0.0227705	0.00252575	-9.01534	1.97245e-19
rs13090388	336107	204820	-4339.08	-0.0218528	0.00261041	-8.37142	5.7143e-17
rs3172494	336107	71623.8	-2185.58	-0.0290168	0.00390711	-7.42668	1.11622e-13
rs71326918	336107	75706.3	-2183.81	-0.0282971	0.00381706	-7.41332	1.23464e-13
rs4076457	336107	173728	-3719.23	-0.0197334	0.00274608	-7.18603	6.68407e-13
rs12987662	336107	271015	-4461.36	-0.0175585	0.00245173	-7.16167	7.98651e-13
rs2456973	336107	230931	-3633.94	-0.016304	0.00252771	-6.45011	1.11919e-10
rs8002014	336107	178352	1374.39	0.0173376	0.0027217	6.37015	1.89083e-10
rs9401593	336107	326547	-4315.82	-0.0149441	0.00241298	-6.1932	5.90209e-10
rs56262138	336107	205844	-3298.17	-0.0160318	0.00263497	-6.08422	1.17189e-09
rs12754946	336107	298586	1069.5	0.0146135	0.00241225	6.05806	1.3792e-09
rs12702087	336107	304397	-4190.03	-0.0144581	0.00241588	-5.98461	2.17124e-09
rs1106761	336107	259345	971.482	0.0143825	0.00249756	5.75861	8.48838e-09
rs10761741	336107	280151	-4017.48	-0.0139217	0.00243865	-5.70878	1.13882e-08
rs1008078	336107	265703	558.466	0.0134098	0.00246189	5.44693	5.12811e-08
rs4308415	336107	385002	-4021.09	-0.0131105	0.00242855	-5.39848	6.72542e-08
rs55786114	336107	49812	799.215	0.0240351	0.00459095	5.23533	1.64789e-07
rs4863692	336107	221022	-3164.95	-0.0134132	0.00256299	-5.23342	1.665e-07
rs56081191	336107	52166.1	-1394.23	-0.0234984	0.00457923	-5.13151	2.87593e-07
rs4378243	336107	560683	-4809.69	-0.016491	0.00323105	-5.10391	3.3289e-07
rs1912528	336107	242242	-3451.2	-0.0124766	0.00250415	-4.98238	6.28385e-07
rs56231335	336107	220614	-2980.42	-0.0127204	0.00256369	-4.96175	6.98948e-07
rs10818606	336107	396400	-4332.19	-0.0119968	0.00244379	-4.90908	9.15482e-07
rs9556958	336107	353500	-74.8766	0.0118596	0.00241764	4.90543	9.32668e-07
rs7429990	336107	185518	807.145	0.0130099	0.00268379	4.8476	1.2502e-06
rs1596747	336107	332495	206.85	0.0114457	0.00240317	4.76275	1.91048e-06
rs12956009	336107	287309	-3479.07	-0.0114658	0.00243319	-4.71225	2.45099e-06
rs10483349	336107	122779	-2242.61	-0.0144582	0.0031124	-4.64535	3.39622e-06
rs7964899	336107	290317	-3660.96	-0.0112479	0.00242237	-4.64336	3.42925e-06
rs6882046	336107	177621	716.142	0.0126837	0.00274997	4.61232	3.98341e-06
rs660001	336107	142157	624.629	0.0130779	0.00294386	4.44245	8.89681e-06
rs12653396	336107	382056	-448.872	0.0107701	0.0024461	4.40298	1.06806e-05
rs62263033	336107	23794	475.016	0.0282553	0.00649691	4.34904	1.36776e-05
rs113011189	336107	61110.7	742.847	0.0175022	0.00421912	4.14831	3.35025e-05
rs12646808	336107	232903	345.774	0.0105453	0.00255347	4.12977	3.63207e-05
rs35971989	336107	109227	501.587	0.0134301	0.00329636	4.07421	4.61812e-05
rs17504614	336107	126603	602.167	0.0123816	0.00307921	4.02104	5.79551e-05
rs56158183	336107	53336.2	-1100.08	-0.017602	0.00445506	-3.95101	7.78393e-05
rs2568955	336107	498108	-1367.75	0.0114462	0.00291236	3.93021	8.48877e-05
rs7605827	336107	485066	-1511.62	0.0103881	0.00270382	3.84202	0.000122049
rs62262721	336107	24257	395.198	0.0239614	0.00643089	3.72598	0.000194587
rs112634398	336107	32326.5	489.073	0.0209579	0.00584629	3.58481	0.000337366
rs356992	336107	470398	-1181.88	0.00929602	0.00262682	3.53889	0.000401874
rs7593947	336107	318211	-163.49	0.00852891	0.00242962	3.51039	0.00044751
rs1338554	336107	335763	-777.818	0.00809524	0.0024076	3.36237	0.000772862
rs7029201	336107	279619	-150.546	0.00793462	0.00243675	3.25624	0.00112911
rs1925576	336107	306395	-3043.71	-0.0078206	0.00244917	-3.19317	0.00140734
rs34638686	336107	68197.5	-1282.05	-0.0128199	0.00401593	-3.19227	0.00141174
rs34305371	336107	68311	336.874	0.0121175	0.0039748	3.04857	0.00229948
rs4741343	336107	115494	116.401	0.00972855	0.00319724	3.04279	0.00234413
rs12694681	336107	211385	-9.45083	0.00776478	0.00259174	2.99597	0.00273595
rs1115240	336107	497881	-1829.01	0.00812079	0.00274201	2.96162	0.00306051
rs6939294	336107	154030	-2074.18	-0.00838897	0.0028588	-2.93444	0.00334172
rs152603	336107	244144	-2548.79	-0.00722459	0.00249516	-2.89544	0.0037865
rs2624818	336107	71800.7	-1295.68	-0.0110914	0.00390191	-2.84256	0.00447552
rs6493271	336107	115657	-1699.33	-0.00898158	0.00318617	-2.81893	0.0048187
rs10772644	336107	599814	-4073.89	-0.0107064	0.00388974	-2.75248	0.00591494
rs648163	336107	182951	-2132.07	-0.0073401	0.00269503	-2.72356	0.00645851
rs113779084	336107	200142	-2069.79	-0.00717889	0.00265639	-2.7025	0.00688238
rs301800	336107	555876	-2326.22	0.00824431	0.00317446	2.59708	0.00940247
rs10223052	336107	433565	-3286.49	-0.00647339	0.00251869	-2.57014	0.0101661
rs34106693	336107	111701	33.1951	0.00772292	0.00326458	2.36567	0.0179981
rs7610856	336107	288711	-2411.42	-0.00576003	0.00243822	-2.36239	0.018158
rs76076331	336107	83119.1	-997.137	-0.00862778	0.00367259	-2.34923	0.0188127
rs7914680	336107	186215	-2055.57	-0.00629209	0.00269514	-2.3346	0.0195648
rs320700	336107	429534	-3560.73	-0.00583829	0.00250225	-2.33322	0.0196375
rs71413877	336107	27562.4	-436.705	-0.0141179	0.00618707	-2.28184	0.0224995
rs12134151	336107	333111	-1183.22	0.00534271	0.00240449	2.22197	0.0262859
rs11771168	336107	160533	-271.916	0.00633	0.00285501	2.21715	0.0266135
rs1967109	336107	561365	-3829.8	-0.00713798	0.00324196	-2.20174	0.0276841
rs11588857	336107	140605	-1396.06	-0.00636729	0.00295204	-2.15691	0.0310135
rs17167170	336107	137909	40.8482	0.00634861	0.00297938	2.13085	0.0331024
rs58694847	336107	176700	-340.479	0.00582563	0.0027373	2.12824	0.0333178
rs700590	336107	268816	-2361.1	-0.00520597	0.00245816	-2.11783	0.0341902
rs2406253	336107	131655	98.5154	0.0063173	0.00302488	2.08845	0.0367581
rs1562242	336107	349889	-2790.63	-0.00499286	0.00240396	-2.07693	0.0378084
rs62379838	336107	203541	-558.272	0.00534983	0.00261374	2.04681	0.0406774
rs2992632	336107	195186	-295.252	0.00540842	0.00267113	2.02477	0.0428922
rs268134	336107	503958	-3414.44	-0.00554015	0.00277031	-1.99983	0.0455195
rs12410444	336107	200413	-2016.16	-0.00522146	0.00262775	-1.98705	0.0469177
rs7590368	336107	173141	-1743.31	-0.0054293	0.00274214	-1.97995	0.0477101
rs62100765	336107	269912	-1076.19	0.00474781	0.0024538	1.93488	0.0530062
rs11687170	336107	112764	-38.5812	0.00621153	0.00321693	1.93089	0.0534981
rs10786662	336107	385141	-1388.36	0.00461157	0.0024272	1.89995	0.0574404
rs1389473	336107	251708	-609.917	0.0046691	0.00249154	1.87399	0.0609332
rs16845580	336107	254461	-2022.95	-0.00464768	0.00248353	-1.8714	0.0612907
rs1606974	336107	587456	-2874.48	0.00634745	0.00362571	1.75068	0.0800021
rs1378214	336107	415787	-2816.99	-0.00406327	0.00247137	-1.64413	0.10015
rs61874768	336107	122351	-1180.69	-0.00508617	0.00312341	-1.62841	0.10344
rs12143094	336107	43621	100.135	0.00791316	0.00487002	1.62487	0.104191
rs4500960	336107	321947	-2205.76	-0.00380056	0.0024089	-1.57772	0.114632
rs111730030	336107	39249.9	144.828	0.00790016	0.00512781	1.54065	0.123403
rs6839705	336107	445893	-1764.52	0.00386436	0.00254027	1.52124	0.128201
rs2179152	336107	420225	-2982.25	-0.00367968	0.00247931	-1.48416	0.137768
rs78365243	336107	34534.4	30.3823	0.00783087	0.00550065	1.42362	0.154556
rs35771425	336107	148208	-249.063	0.00409967	0.00289481	1.41621	0.156715
rs34344888	336107	406003	-2842.87	-0.00338638	0.00245708	-1.37821	0.168138
rs56044892	336107	142474	-430.796	0.00410775	0.00301501	1.36243	0.173062
rs11643654	336107	410218	-2601.43	-0.00331488	0.00246602	-1.34422	0.178878
rs7945718	336107	277562	-1063.51	0.00319415	0.00244718	1.30523	0.191814
rs7791133	336107	248279	-2067.69	-0.00318288	0.00248982	-1.27836	0.201124
rs12145291	336107	39299.3	-9.58358	0.00648031	0.00544893	1.18928	0.23433
rs12076635	336107	526362	-3240.59	-0.00331328	0.00291607	-1.13621	0.255868
rs4493682	336107	119900	-984.989	-0.00354038	0.00314263	-1.12656	0.259927
rs756912	336107	353499	-1734.11	0.00269044	0.00240483	1.11877	0.26324
rs17824247	336107	275402	-2181.07	-0.00271435	0.00244494	-1.11019	0.266918
rs12761761	336107	170112	-1489.5	-0.00302465	0.00276341	-1.09453	0.273722
rs9755467	336107	106903	-874.897	-0.00359746	0.00330029	-1.09004	0.275695
rs140711597	336107	14640.4	75.125	0.00913372	0.00844997	1.08092	0.279735
rs9914544	336107	250364	-1262.7	0.00266546	0.00248684	1.07182	0.283799
rs11774212	336107	346495	-2413.73	-0.00257026	0.00241014	-1.06643	0.286228
rs12142680	336107	51241.4	-136.667	0.00503644	0.00481177	1.04669	0.295242
rs281302	336107	381899	-1754.33	0.00248311	0.00246001	1.00939	0.312789
rs11756123	336107	425695	-2947.58	-0.00248059	0.0024943	-0.994505	0.319978
rs7241530	336107	241515	-1676.88	-0.00232871	0.00250544	-0.92946	0.352651
rs7772172	336107	401052	-1842.53	0.00224017	0.00244896	0.914744	0.360327
rs1382358	336107	88357.5	-757.059	-0.00310304	0.00355781	-0.872178	0.383112
rs6065080	336107	433086	-2101.68	0.00207959	0.00251445	0.827054	0.408207
rs1550973	336107	430086	-2929.26	-0.00206427	0.00251556	-0.820599	0.411875
rs113520408	336107	190538	-1273.85	-0.00202201	0.00267431	-0.756087	0.449598
rs12534506	336107	330226	-1881.97	0.00165155	0.00245272	0.673356	0.500721
rs113474297	336107	93403.3	-531.608	-0.00234697	0.00349752	-0.671038	0.502196
rs10773002	336107	506970	-2609.19	0.00183377	0.00279219	0.65675	0.511342
rs9964724	336107	458757	-2768.32	-0.00156155	0.00258482	-0.604124	0.545762
rs77702819	336107	63963	-489.454	-0.00247612	0.00414854	-0.596865	0.550598
rs4851251	336107	185460	-914.609	0.00151607	0.00270823	0.559802	0.575615
rs17425572	336107	354564	-1968.78	0.00129184	0.0024092	0.53621	0.591814
rs17372140	336107	205512	-720.078	0.00139338	0.00261102	0.533655	0.593581
rs76878669	336107	157393	-1042.96	-0.00151674	0.00285237	-0.531747	0.594901
rs4675248	336107	407058	-2205.69	0.0012769	0.00245854	0.519374	0.6035
rs11976020	336107	153846	-737.597	0.00143642	0.00285601	0.502948	0.615001
rs10821136	336107	223516	-1551.41	-0.00126562	0.00255283	-0.495771	0.620056
rs61160187	336107	265069	-1429.39	0.0010704	0.00246304	0.434585	0.663864
rs7633857	336107	320599	-1791.25	-0.000729703	0.0024124	-0.302481	0.762286
rs7286601	336107	306062	-2030.32	-0.000614766	0.00241749	-0.254299	0.799264
rs10930008	336107	495129	-2906.74	-0.000677116	0.00273131	-0.247909	0.804205
rs148490894	336107	18233.6	-15.0628	-0.00175168	0.00748131	-0.234141	0.814875
rs73344830	336107	389194	-2297.27	0.000395239	0.00243825	0.162099	0.871228
rs6715849	336107	375219	-2334.04	-0.00037994	0.00242649	-0.15658	0.875576
rs12640626	336107	379296	-2419.88	-0.000249494	0.00242869	-0.102728	0.918179
rs10178115	336107	306057	-1701.85	0.000187614	0.00241535	0.0776756	0.938086
rs35532491	336107	68371.3	-326.787	0.00027579	0.0039722	0.06943	0.944647
rs12531458	336107	324413	-1812.3	9.17942e-05	0.00241521	0.0380068	0.969682
rs149613931	336107	41592.3	-261.376	-0.000153189	0.00498737	-0.0307154	0.975497
rs12462428	336107	128672	-749.168	7.9378e-05	0.00305542	0.0259794	0.979274
rs11998763	336107	358501	-1958.31	-2.22479e-06	0.00241139	-0.000922618	0.999264

## Sheet: Sheet9
Supplementary Table 9. Association results for the 162 independent SNPs with type 2 diabetes
SNP	MarkerName	EA	NEA	BETA	SE	PVAL
rs12143094	chr1:72105376	C	G	0.1102	0.0333	0.0009353
rs1562242	chr5:57566494	C	T	-0.0398	0.0123	0.001227
rs34305371	chr1:72733610	A	G	0.1133	0.0359	0.001593
rs34344888	chr14:23387585	A	G	-0.0594	0.0192	0.001997
rs34638686	chr3:48682658	C	T	-0.0976	0.0323	0.002531
rs7029201	chr9:23358081	A	G	0.0536	0.0179	0.002743
rs8049439	chr16:28837515	C	T	0.0264	0.0093	0.004428
rs62263923	chr3:85674790	A	G	0.0504	0.0184	0.006122
rs2624818	chr3:50056265	A	G	0.0888	0.035	0.01124
rs1382358	chr19:13171424	C	T	-0.0577	0.0232	0.01298
rs10773002	chr12:123746961	A	T	-0.0448	0.0183	0.01447
rs1389473	chr12:92154270	A	G	0.0386	0.0169	0.02195
rs71326918	chr3:50174844	A	C	-0.1194	0.0543	0.02803
rs1606974	chr2:51873599	A	G	-0.0446	0.0209	0.03286
rs7241530	chr18:75907992	C	T	-0.029	0.0137	0.03451
rs142328051	chr1:44371441	C	T	-0.0573	0.028	0.04045
rs11771168	chr7:113904061	C	T	-0.028	0.0138	0.04213
rs7776010	chr6:14723608	C	T	0.0505	0.0253	0.04635
rs11588857	chr1:204587047	A	G	-0.0326	0.0164	0.04659
rs10178115	chr2:155451738	G	T	0.0241	0.0122	0.04884
rs1912528	chr4:140945966	C	T	0.0371	0.0188	0.04887
rs11687170	chr2:237058144	C	T	-0.0311	0.0158	0.04892
rs9964724	chr18:35159124	C	T	-0.0253	0.0129	0.05029
rs12900061	chr15:66009248	A	G	-0.0384	0.0198	0.05247
rs7791133	chr7:135237096	A	C	-0.0243	0.0127	0.05547
rs301800	chr1:8490603	C	T	0.0274	0.0145	0.0592
rs4741343	chr9:14075095	A	G	0.025	0.0138	0.07108
rs4378243	chr1:98395881	G	T	0.0276	0.0154	0.07373
rs2456973	chr12:56416928	A	C	0.0235	0.0134	0.07983
rs6839705	chr4:106144735	A	C	0.0213	0.0123	0.0833
rs12531458	chr7:39090698	A	C	0.0203	0.0118	0.08455
rs268134	chr2:65608363	A	G	0.0175	0.0102	0.08747
rs62379838	chr5:120102028	C	T	-0.0322	0.0188	0.08775
rs7605827	chr2:15598740	A	T	-0.0311	0.0183	0.08841
rs7610856	chr3:71579022	A	C	-0.0222	0.0132	0.09205
rs112634398	chr3:50075494	A	G	0.1224	0.0747	0.1015
rs12956009	chr18:44768024	C	T	0.0286	0.0176	0.104
rs7033137	chr9:72055158	C	G	0.032	0.02	0.1094
rs6882046	chr5:87968864	A	G	-0.0208	0.0135	0.1213
rs77702819	chr2:101328728	G	T	0.0609	0.0398	0.1266
rs1925576	chr10:68689083	A	G	0.0188	0.0124	0.1288
rs56044892	chr1:41830086	C	T	0.0395	0.0262	0.1321
rs76878669	chr11:66092567	C	G	0.0335	0.0223	0.134
rs17372140	chr1:98572382	A	G	0.0203	0.014	0.146
rs4500960	chr2:162818621	C	T	0.0175	0.0125	0.1603
rs10930008	chr2:161854736	A	G	0.0331	0.0236	0.1612
rs12754946	chr1:77989923	C	T	-0.0261	0.0188	0.165
rs1550973	chr11:131291728	A	G	-0.0176	0.0127	0.1675
rs9755467	chr3:127143885	C	T	-0.0325	0.0236	0.169
rs4741351	chr9:14222782	A	G	0.026	0.0189	0.1698
rs140711597	chr3:48469441	C	G	-0.1079	0.0811	0.1831
rs9556958	chr13:99100046	C	T	-0.0167	0.0126	0.1863
rs7429990	chr3:47901803	A	C	-0.0257	0.0198	0.1935
rs12761761	chr10:133775375	C	T	-0.0277	0.0213	0.1943
rs12653396	chr5:87847273	A	T	0.0158	0.0124	0.2017
rs61160187	chr5:60111579	A	G	0.0261	0.0205	0.2029
rs35971989	chr3:51469248	A	G	0.0421	0.0333	0.2067
rs152603	chr5:106774922	A	G	-0.0164	0.0132	0.2118
rs7286601	chr22:51121416	G	T	-0.0225	0.018	0.2125
rs76076331	chr2:10977585	C	T	-0.0316	0.0255	0.2153
rs6800916	chr3:50052873	A	T	-0.0745	0.0604	0.218
rs17425572	chr9:88006338	A	G	-0.0152	0.0124	0.2183
rs1106761	chr8:142619234	A	G	0.0245	0.0199	0.2184
rs1115240	chr14:27090388	C	G	-0.0153	0.0135	0.2567
rs75090987	chr5:104042643	A	C	-0.0148	0.0132	0.2627
rs148490894	chr7:99531755	A	G	0.1095	0.0979	0.2634
rs700590	chr5:88106258	C	T	-0.0194	0.0176	0.2704
rs11130222	chr3:49901060	A	T	0.0223	0.0207	0.2802
rs10223052	chr5:60800336	A	G	-0.0209	0.0195	0.2857
rs28420834	chr15:82513121	A	G	0.0238	0.0226	0.2934
rs7948975	chr11:90424638	C	T	0.021	0.0202	0.2985
rs6715849	chr2:100306378	A	G	-0.0181	0.0178	0.3103
rs55786114	chr3:48982335	C	T	0.0574	0.0574	0.317
rs2406253	chr7:100077273	A	G	-0.0161	0.0165	0.3308
rs12694681	chr2:226609241	G	T	-0.0196	0.0208	0.3474
rs4863692	chr4:140764124	G	T	-0.012	0.0128	0.3517
rs113779084	chr7:11871787	A	G	-0.0163	0.0183	0.3723
rs12410444	chr1:44188719	A	G	-0.0187	0.0212	0.3783
rs756912	chr7:71741797	C	T	-0.0107	0.0124	0.3907
rs660001	chr5:113866598	A	G	0.0181	0.0215	0.3984
rs7590368	chr2:10961474	C	T	-0.0176	0.0209	0.4012
rs12076635	chr1:44026656	C	G	0.016	0.0192	0.4035
rs11976020	chr7:72247800	A	G	-0.0162	0.0195	0.4043
rs61874768	chr10:103880118	G	T	0.0257	0.0317	0.4175
rs17167170	chr7:133302345	A	G	-0.0135	0.0167	0.4182
rs10786662	chr10:103989812	C	G	0.0143	0.0177	0.4188
rs12987662	chr2:100821548	A	C	0.0147	0.0188	0.4335
rs34106693	chr2:101151830	C	G	0.0256	0.0327	0.4346
rs4675248	chr2:202880230	A	G	-0.0134	0.0178	0.4524
rs6939294	chr6:16950631	C	T	-0.0104	0.014	0.4587
rs149613931	chr10:103550281	G	T	0.033	0.0446	0.4589
rs192818565	chr17:43991515	G	T	0.0229	0.0314	0.4659
rs56158183	chr2:60632924	A	G	-0.0337	0.0463	0.4667
rs62262721	chr3:49768927	C	T	-0.0683	0.0974	0.483
rs79925071	chr11:121998253	G	T	0.0132	0.0188	0.4844
rs7633857	chr3:160844942	C	G	0.0084	0.0123	0.496
rs2568955	chr1:72762169	C	T	0.0186	0.0275	0.498
rs7945718	chr11:12748819	A	G	-0.0123	0.0183	0.5021
rs1596747	chr2:193802478	A	G	0.0082	0.0124	0.5069
rs4076457	chr15:78007213	C	T	-0.0141	0.022	0.5197
rs1967109	chr4:28720915	A	G	0.0189	0.0293	0.5199
rs7593947	chr2:60704933	A	T	-0.0088	0.014	0.5301
rs1338554	chr6:98346801	A	G	0.011	0.0184	0.5513
rs2179152	chr6:26325888	C	T	-0.0056	0.0096	0.5591
rs10483349	chr14:29629456	A	G	0.0081	0.015	0.5907
rs17504614	chr2:51080481	C	T	-0.0111	0.0214	0.6044
rs10772644	chr12:13417617	C	G	0.0119	0.0241	0.6216
rs9914544	chr17:18787828	A	C	-0.0095	0.0192	0.6219
rs320700	chr7:137049477	A	G	-0.009	0.0187	0.6315
rs8002014	chr13:58358159	A	G	-0.0103	0.0219	0.6386
rs11774212	chr8:145686505	C	T	-0.0084	0.0181	0.6418
rs73344830	chr10:103816828	A	G	0.0084	0.0182	0.6438
rs9401593	chr6:98549801	A	C	-0.0058	0.0132	0.6593
rs35532491	chr22:34329603	A	T	0.0143	0.0333	0.6686
rs4493682	chr5:45188024	C	G	0.0068	0.016	0.6697
rs113474297	chr5:60554934	C	T	0.0146	0.0342	0.6699
rs11756123	chr6:152218079	A	T	0.0075	0.0182	0.6808
rs281302	chr15:47686662	A	G	0.0049	0.0121	0.6882
rs12145291	chr1:74161795	C	T	0.0196	0.0494	0.6921
rs78387210	chr20:47823441	C	T	0.0154	0.0404	0.7032
rs113520408	chr7:128402782	A	G	-0.0096	0.0255	0.7069
rs4851251	chr2:100753490	C	T	-0.0054	0.0144	0.7079
rs3172494	chr3:48731487	G	T	-0.0066	0.0181	0.7155
rs17824247	chr2:144152539	C	T	0.0067	0.0186	0.7198
rs12142680	chr1:73615892	A	G	0.0121	0.0348	0.7278
rs78365243	chr1:211737950	C	T	-0.0242	0.0713	0.7339
rs62263033	chr3:48370424	C	T	-0.0257	0.0806	0.75
rs111321694	chr11:110950386	C	T	0.008	0.0259	0.7569
rs1378214	chr15:47579004	C	T	-0.0039	0.0128	0.7574
rs10818606	chr9:124618386	C	T	-0.0054	0.0185	0.7716
rs62100765	chr18:50735418	C	T	0.0058	0.0206	0.7777
rs10821136	chr9:96238731	C	T	0.0039	0.0139	0.7798
rs7964899	chr12:14595756	A	G	-0.0048	0.0175	0.784
rs6065080	chr20:59832791	C	T	0.0033	0.0126	0.794
rs4308415	chr4:67821874	C	G	-0.0046	0.0176	0.795
rs648163	chr1:199315998	C	T	-0.0035	0.0138	0.7967
rs56262138	chr3:86183716	A	T	-0.0057	0.0222	0.7985
rs13090388	chr3:49391082	C	T	-0.0049	0.0198	0.8065
rs11643654	chr16:51183728	A	C	-0.0043	0.0189	0.819
rs12646808	chr4:3249828	C	T	-0.0056	0.027	0.8347
rs35771425	chr1:211609768	C	T	0.0042	0.0202	0.8363
rs71413877	chr2:100924822	A	G	-0.0119	0.0626	0.8487
rs12702087	chr7:44812607	A	G	0.0034	0.0182	0.8499
rs775326	chr5:62918416	A	C	0.0036	0.0194	0.8516
rs6493271	chr15:47613593	C	T	0.0033	0.0181	0.8556
rs356992	chr2:60753593	C	G	0.0024	0.0138	0.8606
rs56231335	chr6:98187291	C	T	0.0036	0.0208	0.8639
rs10761741	chr10:65066186	G	T	-0.0014	0.0089	0.873
rs58694847	chr14:84916511	C	G	-0.0038	0.0244	0.8757
rs56081191	chr6:98557732	A	G	-0.0067	0.0451	0.8813
rs12640626	chr4:176626272	A	G	-0.0017	0.0121	0.8887
rs11998763	chr9:1787687	A	G	0.0016	0.0119	0.8914
rs16845580	chr2:161920884	C	T	-0.0016	0.0127	0.897
rs111730030	chr19:13268826	G	T	-0.0074	0.0591	0.9003
rs113011189	chr3:49250007	C	T	0.006	0.0514	0.9067
rs7914680	chr10:67965010	G	T	0.0022	0.0188	0.9072
rs1008078	chr1:91189731	C	T	0.0016	0.018	0.9292
rs12134151	chr1:96202443	C	G	0.0011	0.0186	0.9543
rs12462428	chr19:16694610	C	T	-0.0008	0.015	0.9565
rs2992632	chr1:243503764	A	T	0.0005	0.0129	0.9697
rs12534506	chr7:92662327	A	T	0.0007	0.0181	0.9698
rs7772172	chr6:16662928	A	G	0.0004	0.0127	0.9726
